# Supplementary material for: Metabolic Consequences of TGFβ Stimulation in Cultured Primary Mouse Hepatocytes Screened from Transcript Data with ModeScore
Source: Metabolites. 2012 Nov 21;2(4):983–1003. doi: 10.3390/metabo2040983 (PMC3901234; doi:10.3390/metabo2040983)
Supplement: Supplementary File 2 — Supplemental File (ZIP, 168 KB) [file metabolites-02-00983-s002.zip]

Archive with 1 entries (1 files):
- Supplementary file 2.xml
