# Supplementary material for: Metabolic Consequences of TGFβ Stimulation in Cultured Primary Mouse Hepatocytes Screened from Transcript Data with ModeScore
Source: Metabolites. 2012 Nov 21;2(4):983–1003. doi: 10.3390/metabo2040983 (PMC3901234; doi:10.3390/metabo2040983)
Supplement: Supplementary File 2 — Supplemental File (ZIP, 168 KB) [file metabolites-02-00983-s002.zip › Supplementary file 2.xml]

<?xml version="1.0" encoding="UTF-8"?>
  <sbml xmlns="http://www.sbml.org/sbml/level2/version4" level="2" version="3">
<model name="1b-dev6">
<listOfSpeciesTypes>
  <speciesType id="(2E)-Decenoyl-ACP" name="(2E)-Decenoyl-ACP"/>
  <speciesType id="(2E)-Decenoyl-CoA" name="(2E)-Decenoyl-CoA"/>
  <speciesType id="(2E)-Dodecenoyl-ACP" name="(2E)-Dodecenoyl-ACP"/>
  <speciesType id="(2E)-Dodecenoyl-CoA" name="(2E)-Dodecenoyl-CoA"/>
  <speciesType id="(2E)-Hexadecenoyl-ACP" name="(2E)-Hexadecenoyl-ACP"/>
  <speciesType id="(2E)-Hexadecenoyl-CoA" name="(2E)-Hexadecenoyl-CoA"/>
  <speciesType id="(2E)-Hexenoyl-ACP" name="(2E)-Hexenoyl-ACP"/>
  <speciesType id="(2E)-Hexenoyl-CoA" name="(2E)-Hexenoyl-CoA"/>
  <speciesType id="(2E)-Octadecenoyl-ACP" name="(2E)-Octadecenoyl-ACP"/>
  <speciesType id="(2E)-Octenoyl-ACP" name="(2E)-Octenoyl-ACP"/>
  <speciesType id="(2E)-Octenoyl-CoA" name="(2E)-Octenoyl-CoA"/>
  <speciesType id="(2E)-Tetradecenoyl-ACP" name="(2E)-Tetradecenoyl-ACP"/>
  <speciesType id="(2E)-Tetradecenoyl-CoA" name="(2E)-Tetradecenoyl-CoA"/>
  <speciesType id="(3Z)-Dodecenoyl-CoA" name="(3Z)-Dodecenoyl-CoA"/>
  <speciesType id="(R)-3-Hydroxybutanoate" name="(R)-3-Hydroxybutanoate"/>
  <speciesType id="(R)-3-Hydroxybutanoyl-ACP" name="(R)-3-Hydroxybutanoyl-ACP"/>
  <speciesType id="(R)-3-Hydroxydecanoyl-ACP" name="(R)-3-Hydroxydecanoyl-ACP"/>
  <speciesType id="(R)-3-Hydroxyoctanoyl-ACP" name="(R)-3-Hydroxyoctanoyl-ACP"/>
  <speciesType id="(R)-3-Hydroxypalmitoyl-ACP" name="(R)-3-Hydroxypalmitoyl-ACP"/>
  <speciesType id="(R)-4-Phosphopantothenoyl-cysteine" name="(R)-4-Phosphopantothenoyl-cysteine"/>
  <speciesType id="(R)-5-Diphosphomevalonate" name="(R)-5-Diphosphomevalonate"/>
  <speciesType id="(R)-5-Phosphomevalonate" name="(R)-5-Phosphomevalonate"/>
  <speciesType id="(R)-Methylmalonyl-CoA" name="(R)-Methylmalonyl-CoA"/>
  <speciesType id="(R)-Mevalonate" name="(R)-Mevalonate"/>
  <speciesType id="(S)-3-Hydroxy-2-methylbutyryl-CoA" name="(S)-3-Hydroxy-2-methylbutyryl-CoA"/>
  <speciesType id="(S)-3-Hydroxybutyryl-CoA" name="(S)-3-Hydroxybutyryl-CoA"/>
  <speciesType id="(S)-3-Hydroxydodecanoyl-CoA" name="(S)-3-Hydroxydodecanoyl-CoA"/>
  <speciesType id="(S)-3-Hydroxyhexadecanoyl-CoA" name="(S)-3-Hydroxyhexadecanoyl-CoA"/>
  <speciesType id="(S)-3-Hydroxytetradecanoyl-CoA" name="(S)-3-Hydroxytetradecanoyl-CoA"/>
  <speciesType id="(S)-3-hydroxyoleyleoyl-CoA" name="(S)-3-hydroxyoleyleoyl-CoA"/>
  <speciesType id="(S)-3-hydroxypalmitoleoyl-CoA" name="(S)-3-hydroxypalmitoleoyl-CoA"/>
  <speciesType id="(S)-Dihydroorotate" name="(S)-Dihydroorotate"/>
  <speciesType id="(S)-Hydroxydecanoyl-CoA" name="(S)-Hydroxydecanoyl-CoA"/>
  <speciesType id="(S)-Hydroxyhexanoyl-CoA" name="(S)-Hydroxyhexanoyl-CoA"/>
  <speciesType id="(S)-Hydroxyoctanoyl-CoA" name="(S)-Hydroxyoctanoyl-CoA"/>
  <speciesType id="1,2-Diacylglycerol-Bile-PC-pool" name="1,2-Diacylglycerol-Bile-PC-pool"/>
  <speciesType id="1,2-Diacylglycerol-VLDL-PC-pool" name="1,2-Diacylglycerol-VLDL-PC-pool"/>
  <speciesType id="1,2-Diacylglycerol-VLDL-PE-pool" name="1,2-Diacylglycerol-VLDL-PE-pool"/>
  <speciesType id="1,2-Diacylglycerol-VLDL-PI-pool" name="1,2-Diacylglycerol-VLDL-PI-pool"/>
  <speciesType id="1,2-Diacylglycerol-VLDL-PS-pool" name="1,2-Diacylglycerol-VLDL-PS-pool"/>
  <speciesType id="1,2-Diacylglycerol-VLDL-SM-pool" name="1,2-Diacylglycerol-VLDL-SM-pool"/>
  <speciesType id="1,2-Diacylglycerol-VLDL-TG-pool" name="1,2-Diacylglycerol-VLDL-TG-pool"/>
  <speciesType id="1,3DPG" name="1,3DPG"/>
  <speciesType id="1-Acylglycerol-3P-Bile-PC-pool" name="1-Acylglycerol-3P-Bile-PC-pool"/>
  <speciesType id="1-Acylglycerol-3P-CL-pool" name="1-Acylglycerol-3P-CL-pool"/>
  <speciesType id="1-Acylglycerol-3P-VLDL-PC-pool" name="1-Acylglycerol-3P-VLDL-PC-pool"/>
  <speciesType id="1-Acylglycerol-3P-VLDL-PE-pool" name="1-Acylglycerol-3P-VLDL-PE-pool"/>
  <speciesType id="1-Acylglycerol-3P-VLDL-PI-pool" name="1-Acylglycerol-3P-VLDL-PI-pool"/>
  <speciesType id="1-Acylglycerol-3P-VLDL-PS-pool" name="1-Acylglycerol-3P-VLDL-PS-pool"/>
  <speciesType id="1-Acylglycerol-3P-VLDL-SM-pool" name="1-Acylglycerol-3P-VLDL-SM-pool"/>
  <speciesType id="1-Acylglycerol-3P-VLDL-TG1-pool" name="1-Acylglycerol-3P-VLDL-TG1-pool"/>
  <speciesType id="1-Acylglycerol-3P-arach" name="1-Acylglycerol-3P-arach"/>
  <speciesType id="1-Acylglycerol-3P-lin" name="1-Acylglycerol-3P-lin"/>
  <speciesType id="1-Acylglycerol-3P-ol" name="1-Acylglycerol-3P-ol"/>
  <speciesType id="1-Acylglycerol-3P-palm" name="1-Acylglycerol-3P-palm"/>
  <speciesType id="1-Acylglycerol-3P-palmn" name="1-Acylglycerol-3P-palmn"/>
  <speciesType id="1-Acylglycerol-3P-stea" name="1-Acylglycerol-3P-stea"/>
  <speciesType id="1-Acylglycerol-VLDL-PC-pool" name="1-Acylglycerol-VLDL-PC-pool"/>
  <speciesType id="1-Acylglycerol-VLDL-PE-pool" name="1-Acylglycerol-VLDL-PE-pool"/>
  <speciesType id="1-Acylglycerol-VLDL-PI-pool" name="1-Acylglycerol-VLDL-PI-pool"/>
  <speciesType id="1-Acylglycerol-VLDL-PS-pool" name="1-Acylglycerol-VLDL-PS-pool"/>
  <speciesType id="1-Acylglycerol-VLDL-SM-pool" name="1-Acylglycerol-VLDL-SM-pool"/>
  <speciesType id="1-Acylglycerol-VLDL-TG1-pool" name="1-Acylglycerol-VLDL-TG1-pool"/>
  <speciesType id="1-Pyrroline-5-carboxylate" name="1-Pyrroline-5-carboxylate"/>
  <speciesType id="10-Formyl-THF" name="10-Formyl-THF"/>
  <speciesType id="14-Demethyllanosterol" name="14-Demethyllanosterol"/>
  <speciesType id="2,5-Diamino-6-(5-triphosphoryl-3,4-trihydroxy-2-oxopentyl)-_amino-4-oxopyrimidine" name="2,5-Diamino-6-(5-triphosphoryl-3,4-trihydroxy-2-oxopentyl)-_amino-4-oxopyrimidine"/>
  <speciesType id="2,5-Diaminopyrimidine_nleoside_triphosphate" name="2,5-Diaminopyrimidine_nleoside_triphosphate"/>
  <speciesType id="2,5-Dihydroxybenzoate" name="2,5-Dihydroxybenzoate"/>
  <speciesType id="2-Amino-3-carboxymuconate_semialdehyde" name="2-Amino-3-carboxymuconate_semialdehyde"/>
  <speciesType id="2-Amino-3-oxoadipate" name="2-Amino-3-oxoadipate"/>
  <speciesType id="2-Aminoadipate_6-semialdehyde" name="2-Aminoadipate_6-semialdehyde"/>
  <speciesType id="2-Aminomuconate" name="2-Aminomuconate"/>
  <speciesType id="2-Aminomuconate_semialdehyde" name="2-Aminomuconate_semialdehyde"/>
  <speciesType id="2-Deoxy-D-ribose-1P" name="2-Deoxy-D-ribose-1P"/>
  <speciesType id="2-Deoxy-D-ribose-5P" name="2-Deoxy-D-ribose-5P"/>
  <speciesType id="2-Hydroxybutyrate" name="2-Hydroxybutyrate"/>
  <speciesType id="2-Lysolecithin-pool" name="2-Lysolecithin-pool"/>
  <speciesType id="2-Methyl-3-oxopropanoate" name="2-Methyl-3-oxopropanoate"/>
  <speciesType id="2-Methylacetoacetyl-CoA" name="2-Methylacetoacetyl-CoA"/>
  <speciesType id="2-Methylbutyryl-CoA" name="2-Methylbutyryl-CoA"/>
  <speciesType id="2-Oxo-3-methylvalerate" name="2-Oxo-3-methylvalerate"/>
  <speciesType id="2-Oxoadipate" name="2-Oxoadipate"/>
  <speciesType id="2-Oxobutyrate" name="2-Oxobutyrate"/>
  <speciesType id="2-Oxoglutaramate" name="2-Oxoglutaramate"/>
  <speciesType id="20-hydroxy-arachidonate" name="20-hydroxy-arachidonate"/>
  <speciesType id="2PG" name="2PG"/>
  <speciesType id="3(S)-3-hydroxydodecen-(5Z)-oyl-CoA" name="3(S)-3-hydroxydodecen-(5Z)-oyl-CoA"/>
  <speciesType id="3,4-Dihydroxymandelaldehyde" name="3,4-Dihydroxymandelaldehyde"/>
  <speciesType id="3,4-Dihydroxymandelate" name="3,4-Dihydroxymandelate"/>
  <speciesType id="3-Carboxy-1-hydroxypropyl-ThPP" name="3-Carboxy-1-hydroxypropyl-ThPP"/>
  <speciesType id="3-Dehydrosphinganine" name="3-Dehydrosphinganine"/>
  <speciesType id="3-Hydroxy-L-kynurenine" name="3-Hydroxy-L-kynurenine"/>
  <speciesType id="3-Hydroxyanthranilate" name="3-Hydroxyanthranilate"/>
  <speciesType id="3-Hydroxyisobutyrate" name="3-Hydroxyisobutyrate"/>
  <speciesType id="3-Hydroxyisobutyryl-CoA" name="3-Hydroxyisobutyryl-CoA"/>
  <speciesType id="3-Hydroxypropionyl-CoA" name="3-Hydroxypropionyl-CoA"/>
  <speciesType id="3-Hydroxystearoyl-ACP" name="3-Hydroxystearoyl-ACP"/>
  <speciesType id="3-Keto-4-methylzymosterol" name="3-Keto-4-methylzymosterol"/>
  <speciesType id="3-Keto-beta-D-galactose" name="3-Keto-beta-D-galactose"/>
  <speciesType id="3-Ketolactose" name="3-Ketolactose"/>
  <speciesType id="3-Methoxy-4-hydroxyphenylacetaldehyde" name="3-Methoxy-4-hydroxyphenylacetaldehyde"/>
  <speciesType id="3-Methoxy-4-hydroxyphenylglycolaldehyde" name="3-Methoxy-4-hydroxyphenylglycolaldehyde"/>
  <speciesType id="3-Methyl-2-oxobutyrate" name="3-Methyl-2-oxobutyrate"/>
  <speciesType id="3-Methylcrotonyl-CoA" name="3-Methylcrotonyl-CoA"/>
  <speciesType id="3-Methylglutaconyl-CoA" name="3-Methylglutaconyl-CoA"/>
  <speciesType id="3-Oxodecanoyl-ACP" name="3-Oxodecanoyl-ACP"/>
  <speciesType id="3-Oxodecanoyl-CoA" name="3-Oxodecanoyl-CoA"/>
  <speciesType id="3-Oxododecanoyl-ACP" name="3-Oxododecanoyl-ACP"/>
  <speciesType id="3-Oxododecanoyl-CoA" name="3-Oxododecanoyl-CoA"/>
  <speciesType id="3-Oxohexadecanoyl-ACP" name="3-Oxohexadecanoyl-ACP"/>
  <speciesType id="3-Oxohexanoyl-ACP" name="3-Oxohexanoyl-ACP"/>
  <speciesType id="3-Oxohexanoyl-CoA" name="3-Oxohexanoyl-CoA"/>
  <speciesType id="3-Oxooctanoyl-ACP" name="3-Oxooctanoyl-ACP"/>
  <speciesType id="3-Oxooctanoyl-CoA" name="3-Oxooctanoyl-CoA"/>
  <speciesType id="3-Oxopalmitoyl-CoA" name="3-Oxopalmitoyl-CoA"/>
  <speciesType id="3-Oxopropanoate" name="3-Oxopropanoate"/>
  <speciesType id="3-Oxostearoyl-ACP" name="3-Oxostearoyl-ACP"/>
  <speciesType id="3-Oxotetradecanoyl-ACP" name="3-Oxotetradecanoyl-ACP"/>
  <speciesType id="3-Oxotetradecanoyl-CoA" name="3-Oxotetradecanoyl-CoA"/>
  <speciesType id="3-Phosphonooxypyruvate" name="3-Phosphonooxypyruvate"/>
  <speciesType id="3-Phosphoserine" name="3-Phosphoserine"/>
  <speciesType id="3-Sulfinoalanine" name="3-Sulfinoalanine"/>
  <speciesType id="3-Ureidoisobutyrate" name="3-Ureidoisobutyrate"/>
  <speciesType id="3-Ureidopropionate" name="3-Ureidopropionate"/>
  <speciesType id="3-oxolaur-cis-5-enoyl-CoA" name="3-oxolaur-cis-5-enoyl-CoA"/>
  <speciesType id="3-oxomyrist-7-enoyl-CoA" name="3-oxomyrist-7-enoyl-CoA"/>
  <speciesType id="3-oxooleoyl-CoA" name="3-oxooleoyl-CoA"/>
  <speciesType id="3-oxopalmitoleoyl-CoA" name="3-oxopalmitoleoyl-CoA"/>
  <speciesType id="3PG" name="3PG"/>
  <speciesType id="3alpha,7alpha,12alpha,24-Tetrahydroxy-5beta-cholestanoyl-CoA" name="3alpha,7alpha,12alpha,24-Tetrahydroxy-5beta-cholestanoyl-CoA"/>
  <speciesType id="3alpha,7alpha,12alpha-Trihydroxy-5beta-24-oxocholestanoyl-CoA" name="3alpha,7alpha,12alpha-Trihydroxy-5beta-24-oxocholestanoyl-CoA"/>
  <speciesType id="3alpha,7alpha,12alpha-Trihydroxy-5beta-cholest-24-enoyl-CoA" name="3alpha,7alpha,12alpha-Trihydroxy-5beta-cholest-24-enoyl-CoA"/>
  <speciesType id="3alpha,7alpha,12alpha-Trihydroxy-5beta-cholestan-26-al" name="3alpha,7alpha,12alpha-Trihydroxy-5beta-cholestan-26-al"/>
  <speciesType id="3alpha,7alpha,12alpha-Trihydroxy-5beta-cholestanate" name="3alpha,7alpha,12alpha-Trihydroxy-5beta-cholestanate"/>
  <speciesType id="3alpha,7alpha,12alpha-Trihydroxy-5beta-cholestanoyl-CoA" name="3alpha,7alpha,12alpha-Trihydroxy-5beta-cholestanoyl-CoA"/>
  <speciesType id="3alpha,7alpha,12alpha-Trihydroxycoprostane" name="3alpha,7alpha,12alpha-Trihydroxycoprostane"/>
  <speciesType id="3alpha,7alpha-Dihydroxy-5beta-cholestan-26-al" name="3alpha,7alpha-Dihydroxy-5beta-cholestan-26-al"/>
  <speciesType id="3alpha,7alpha-Dihydroxy-5beta-cholestanate" name="3alpha,7alpha-Dihydroxy-5beta-cholestanate"/>
  <speciesType id="3alpha,7alpha-Dihydroxy-5beta-cholestanoyl-CoA" name="3alpha,7alpha-Dihydroxy-5beta-cholestanoyl-CoA"/>
  <speciesType id="4,4-Dimethyl-5alpha-cholesta-8,14,24-trien-3beta-ol" name="4,4-Dimethyl-5alpha-cholesta-8,14,24-trien-3beta-ol"/>
  <speciesType id="4-(2-Amino-3-hydroxyphenyl)-2,4-dioxobutanoate" name="4-(2-Amino-3-hydroxyphenyl)-2,4-dioxobutanoate"/>
  <speciesType id="4-Aminobutanal" name="4-Aminobutanal"/>
  <speciesType id="4-Aminobutyrate" name="4-Aminobutyrate"/>
  <speciesType id="4-Hydroxyphenylpyruvate" name="4-Hydroxyphenylpyruvate"/>
  <speciesType id="4-Imidazolone-5-propanoate" name="4-Imidazolone-5-propanoate"/>
  <speciesType id="4-Maleylacetoacetate" name="4-Maleylacetoacetate"/>
  <speciesType id="4-Methyl-2-oxopentanoate" name="4-Methyl-2-oxopentanoate"/>
  <speciesType id="4-Nitrophenyl-P" name="4-Nitrophenyl-P"/>
  <speciesType id="4alpha-Methylzymosterol" name="4alpha-Methylzymosterol"/>
  <speciesType id="4alpha-Methylzymosterol-4-carboxylate" name="4alpha-Methylzymosterol-4-carboxylate"/>
  <speciesType id="5,10-Methenyl-THF" name="5,10-Methenyl-THF"/>
  <speciesType id="5,10-Methylene-THF" name="5,10-Methylene-THF"/>
  <speciesType id="5,6-Dihydrouracil" name="5,6-Dihydrouracil"/>
  <speciesType id="5-Aminolevulinate" name="5-Aminolevulinate"/>
  <speciesType id="5-Formiminotetrahydrofolate" name="5-Formiminotetrahydrofolate"/>
  <speciesType id="5-Formyl-THF" name="5-Formyl-THF"/>
  <speciesType id="5-Hydroxy-L-tryptophan" name="5-Hydroxy-L-tryptophan"/>
  <speciesType id="5-Hydroxyindoleacetaldehyde" name="5-Hydroxyindoleacetaldehyde"/>
  <speciesType id="5-Hydroxyindoleacetate" name="5-Hydroxyindoleacetate"/>
  <speciesType id="5-Methyl-THF" name="5-Methyl-THF"/>
  <speciesType id="5-Methylthioadenosine" name="5-Methylthioadenosine"/>
  <speciesType id="5-Oxoproline" name="5-Oxoproline"/>
  <speciesType id="5-Phosphoribosyl-4-carboxy-5-aminoimidazole" name="5-Phosphoribosyl-4-carboxy-5-aminoimidazole"/>
  <speciesType id="5-Phosphoribosylamine" name="5-Phosphoribosylamine"/>
  <speciesType id="5-Phosphoribosylformylglycinamidine" name="5-Phosphoribosylformylglycinamidine"/>
  <speciesType id="5alpha-Cholesta-7,24-dien-3beta-ol" name="5alpha-Cholesta-7,24-dien-3beta-ol"/>
  <speciesType id="5beta-Cholestane-3alpha,7alpha,12alpha,26-tetrol" name="5beta-Cholestane-3alpha,7alpha,12alpha,26-tetrol"/>
  <speciesType id="5beta-Cholestane-3alpha,7alpha,26-triol" name="5beta-Cholestane-3alpha,7alpha,26-triol"/>
  <speciesType id="5beta-Cholestane-3alpha,7alpha-diol" name="5beta-Cholestane-3alpha,7alpha-diol"/>
  <speciesType id="6-Deoxy-L-galactose" name="6-Deoxy-L-galactose"/>
  <speciesType id="6-Lactoyl-5,6,7,8-tetrahydropterin" name="6-Lactoyl-5,6,7,8-tetrahydropterin"/>
  <speciesType id="6-Phospho-D-gluconate" name="6-Phospho-D-gluconate"/>
  <speciesType id="6-Pyruvoyltetrahydropterin" name="6-Pyruvoyltetrahydropterin"/>
  <speciesType id="6-[(1S,2R)-1,2-Dihydroxy-3-triphosphooxypropyl]-7,8-dihydropterin" name="6-[(1S,2R)-1,2-Dihydroxy-3-triphosphooxypropyl]-7,8-dihydropterin"/>
  <speciesType id="7-Dehydrodesmosterol" name="7-Dehydrodesmosterol"/>
  <speciesType id="7alpha,12alpha-Dihydroxy-5beta-cholestan-3-one" name="7alpha,12alpha-Dihydroxy-5beta-cholestan-3-one"/>
  <speciesType id="7alpha,12alpha-Dihydroxycholest-4-en-3-one" name="7alpha,12alpha-Dihydroxycholest-4-en-3-one"/>
  <speciesType id="7alpha-Hydroxy-5beta-cholestan-3-one" name="7alpha-Hydroxy-5beta-cholestan-3-one"/>
  <speciesType id="7alpha-Hydroxycholest-4-en-3-one" name="7alpha-Hydroxycholest-4-en-3-one"/>
  <speciesType id="7alpha-Hydroxycholesterol" name="7alpha-Hydroxycholesterol"/>
  <speciesType id="ACP" name="ACP"/>
  <speciesType id="ADP" name="ADP"/>
  <speciesType id="AICAR" name="AICAR"/>
  <speciesType id="AIR" name="AIR"/>
  <speciesType id="AKG" name="AKG"/>
  <speciesType id="AMP" name="AMP"/>
  <speciesType id="ATP" name="ATP"/>
  <speciesType id="ATP-energy" name="ATP-energy"/>
  <speciesType id="Acetaldehyde" name="Acetaldehyde"/>
  <speciesType id="Acetate" name="Acetate"/>
  <speciesType id="Acetoacetate" name="Acetoacetate"/>
  <speciesType id="Acetoacetyl-ACP" name="Acetoacetyl-ACP"/>
  <speciesType id="Acetoacetyl-CoA" name="Acetoacetyl-CoA"/>
  <speciesType id="Acetone" name="Acetone"/>
  <speciesType id="Acetyl-ACP" name="Acetyl-ACP"/>
  <speciesType id="Acetyl-CoA" name="Acetyl-CoA"/>
  <speciesType id="Acetyl_adenylate" name="Acetyl_adenylate"/>
  <speciesType id="Acetylcholine" name="Acetylcholine"/>
  <speciesType id="Acrylyl-CoA" name="Acrylyl-CoA"/>
  <speciesType id="Activated_methyl_group" name="Activated_methyl_group"/>
  <speciesType id="Acyl-CoA-Bile-PC-pool" name="Acyl-CoA-Bile-PC-pool"/>
  <speciesType id="Acyl-CoA-CL-pool" name="Acyl-CoA-CL-pool"/>
  <speciesType id="Acyl-CoA-VLDL-PC-pool" name="Acyl-CoA-VLDL-PC-pool"/>
  <speciesType id="Acyl-CoA-VLDL-PE-pool" name="Acyl-CoA-VLDL-PE-pool"/>
  <speciesType id="Acyl-CoA-VLDL-PI-pool" name="Acyl-CoA-VLDL-PI-pool"/>
  <speciesType id="Acyl-CoA-VLDL-PS-pool" name="Acyl-CoA-VLDL-PS-pool"/>
  <speciesType id="Acyl-CoA-VLDL-SM-pool" name="Acyl-CoA-VLDL-SM-pool"/>
  <speciesType id="Acyl-CoA-VLDL-TG2-pool" name="Acyl-CoA-VLDL-TG2-pool"/>
  <speciesType id="Acyl-CoA-VLDL-TG3-pool" name="Acyl-CoA-VLDL-TG3-pool"/>
  <speciesType id="Adenine" name="Adenine"/>
  <speciesType id="Adenosine" name="Adenosine"/>
  <speciesType id="Adenosylmethioninamine-potential" name="Adenosylmethioninamine-potential"/>
  <speciesType id="Adenylosuccinate" name="Adenylosuccinate"/>
  <speciesType id="Adenylyl_sulfate" name="Adenylyl_sulfate"/>
  <speciesType id="Agmatine" name="Agmatine"/>
  <speciesType id="Alanine" name="Alanine"/>
  <speciesType id="Albumin" name="Albumin"/>
  <speciesType id="Anthranilate" name="Anthranilate"/>
  <speciesType id="Antichymotrypsin" name="Antichymotrypsin"/>
  <speciesType id="Antitrypsin" name="Antitrypsin"/>
  <speciesType id="Apo-ACP" name="Apo-ACP"/>
  <speciesType id="ApoA1" name="ApoA1"/>
  <speciesType id="ApoB100" name="ApoB100"/>
  <speciesType id="ApoC1" name="ApoC1"/>
  <speciesType id="ApoC2" name="ApoC2"/>
  <speciesType id="ApoC3" name="ApoC3"/>
  <speciesType id="ApoE" name="ApoE"/>
  <speciesType id="ApoTransferin" name="ApoTransferin"/>
  <speciesType id="Arachidonate" name="Arachidonate"/>
  <speciesType id="Arachidonyl-Carnitine" name="Arachidonyl-Carnitine"/>
  <speciesType id="Arachidonyl-CoA" name="Arachidonyl-CoA"/>
  <speciesType id="Arginine" name="Arginine"/>
  <speciesType id="Argininosuccinate" name="Argininosuccinate"/>
  <speciesType id="Ascorbate" name="Ascorbate"/>
  <speciesType id="Asparagine" name="Asparagine"/>
  <speciesType id="Aspartate" name="Aspartate"/>
  <speciesType id="Betaine" name="Betaine"/>
  <speciesType id="Betaine_aldehyde" name="Betaine_aldehyde"/>
  <speciesType id="Bile-PC-pool" name="Bile-PC-pool"/>
  <speciesType id="Bilirubin" name="Bilirubin"/>
  <speciesType id="Bilirubin-bisglucuronoside" name="Bilirubin-bisglucuronoside"/>
  <speciesType id="Bilirubin-monoglucuronoside" name="Bilirubin-monoglucuronoside"/>
  <speciesType id="But-2-enoyl-ACP" name="But-2-enoyl-ACP"/>
  <speciesType id="Butyrate" name="Butyrate"/>
  <speciesType id="Butyryl-ACP" name="Butyryl-ACP"/>
  <speciesType id="Butyryl-CoA" name="Butyryl-CoA"/>
  <speciesType id="CDP" name="CDP"/>
  <speciesType id="CDP-choline" name="CDP-choline"/>
  <speciesType id="CDP-diacylglycerol-CL-pool" name="CDP-diacylglycerol-CL-pool"/>
  <speciesType id="CDP-diacylglycerol-VLDL-PI-pool" name="CDP-diacylglycerol-VLDL-PI-pool"/>
  <speciesType id="CDP-ethanolamine" name="CDP-ethanolamine"/>
  <speciesType id="CL-pool" name="CL-pool"/>
  <speciesType id="CMP" name="CMP"/>
  <speciesType id="CMP-N-acetylneuraminate" name="CMP-N-acetylneuraminate"/>
  <speciesType id="CMP-NeuNGc" name="CMP-NeuNGc"/>
  <speciesType id="CMP-activated-N-acetylneuraminate" name="CMP-activated-N-acetylneuraminate"/>
  <speciesType id="CO2" name="CO2"/>
  <speciesType id="CTP" name="CTP"/>
  <speciesType id="Carbamoyl-P" name="Carbamoyl-P"/>
  <speciesType id="Carbonate" name="Carbonate"/>
  <speciesType id="Carnosine" name="Carnosine"/>
  <speciesType id="Ceramide-1P-pool" name="Ceramide-1P-pool"/>
  <speciesType id="Ceramide-pool" name="Ceramide-pool"/>
  <speciesType id="Chenodeoxycholoyl-CoA" name="Chenodeoxycholoyl-CoA"/>
  <speciesType id="Chenodiol" name="Chenodiol"/>
  <speciesType id="Chitin-component" name="Chitin-component"/>
  <speciesType id="Chitobiose" name="Chitobiose"/>
  <speciesType id="Chloride" name="Chloride"/>
  <speciesType id="Cholate" name="Cholate"/>
  <speciesType id="Cholestenol" name="Cholestenol"/>
  <speciesType id="Cholesterol" name="Cholesterol"/>
  <speciesType id="Cholesterol-ester-ala" name="Cholesterol-ester-ala"/>
  <speciesType id="Cholesterol-ester-arach" name="Cholesterol-ester-arach"/>
  <speciesType id="Cholesterol-ester-gla" name="Cholesterol-ester-gla"/>
  <speciesType id="Cholesterol-ester-lin" name="Cholesterol-ester-lin"/>
  <speciesType id="Cholesterol-ester-ol" name="Cholesterol-ester-ol"/>
  <speciesType id="Cholesterol-ester-palm" name="Cholesterol-ester-palm"/>
  <speciesType id="Cholesterol-ester-palmn" name="Cholesterol-ester-palmn"/>
  <speciesType id="Cholesterol-ester-pool" name="Cholesterol-ester-pool"/>
  <speciesType id="Cholesterol-ester-stea" name="Cholesterol-ester-stea"/>
  <speciesType id="Choline" name="Choline"/>
  <speciesType id="Choloyl-CoA" name="Choloyl-CoA"/>
  <speciesType id="Citrate" name="Citrate"/>
  <speciesType id="Citrulline" name="Citrulline"/>
  <speciesType id="CoA" name="CoA"/>
  <speciesType id="CoA-activated_acetyl_group" name="CoA-activated_acetyl_group"/>
  <speciesType id="Collagen_ADIPO" name="Collagen_ADIPO"/>
  <speciesType id="Collagen_BGH3" name="Collagen_BGH3"/>
  <speciesType id="Collagen_C43BP" name="Collagen_C43BP"/>
  <speciesType id="Collagen_CCBE1" name="Collagen_CCBE1"/>
  <speciesType id="Collagen_CD36" name="Collagen_CD36"/>
  <speciesType id="Collagen_CO1A1" name="Collagen_CO1A1"/>
  <speciesType id="Collagen_CO1A2" name="Collagen_CO1A2"/>
  <speciesType id="Collagen_CO2A1" name="Collagen_CO2A1"/>
  <speciesType id="Collagen_CO3A1" name="Collagen_CO3A1"/>
  <speciesType id="Collagen_CO4A1" name="Collagen_CO4A1"/>
  <speciesType id="Collagen_CO4A2" name="Collagen_CO4A2"/>
  <speciesType id="Collagen_CO4A3" name="Collagen_CO4A3"/>
  <speciesType id="Collagen_CO4A4" name="Collagen_CO4A4"/>
  <speciesType id="Collagen_CO4A5" name="Collagen_CO4A5"/>
  <speciesType id="Collagen_CO4A6" name="Collagen_CO4A6"/>
  <speciesType id="Collagen_CO5A1" name="Collagen_CO5A1"/>
  <speciesType id="Collagen_CO5A2" name="Collagen_CO5A2"/>
  <speciesType id="Collagen_CO5A3" name="Collagen_CO5A3"/>
  <speciesType id="Collagen_CO6A1" name="Collagen_CO6A1"/>
  <speciesType id="Collagen_CO6A2" name="Collagen_CO6A2"/>
  <speciesType id="Collagen_CO6A3" name="Collagen_CO6A3"/>
  <speciesType id="Collagen_CO6A5" name="Collagen_CO6A5"/>
  <speciesType id="Collagen_CO6A6" name="Collagen_CO6A6"/>
  <speciesType id="Collagen_CO7A1" name="Collagen_CO7A1"/>
  <speciesType id="Collagen_CO8A1" name="Collagen_CO8A1"/>
  <speciesType id="Collagen_CO8A2" name="Collagen_CO8A2"/>
  <speciesType id="Collagen_CO9A1" name="Collagen_CO9A1"/>
  <speciesType id="Collagen_CO9A2" name="Collagen_CO9A2"/>
  <speciesType id="Collagen_CO9A3" name="Collagen_CO9A3"/>
  <speciesType id="Collagen_COAA1" name="Collagen_COAA1"/>
  <speciesType id="Collagen_COBA1" name="Collagen_COBA1"/>
  <speciesType id="Collagen_COBA2" name="Collagen_COBA2"/>
  <speciesType id="Collagen_COCA1" name="Collagen_COCA1"/>
  <speciesType id="Collagen_CODA1" name="Collagen_CODA1"/>
  <speciesType id="Collagen_COEA1" name="Collagen_COEA1"/>
  <speciesType id="Collagen_COFA1" name="Collagen_COFA1"/>
  <speciesType id="Collagen_COGA1" name="Collagen_COGA1"/>
  <speciesType id="Collagen_COHA1" name="Collagen_COHA1"/>
  <speciesType id="Collagen_COIA1" name="Collagen_COIA1"/>
  <speciesType id="Collagen_COJA1" name="Collagen_COJA1"/>
  <speciesType id="Collagen_COKA1" name="Collagen_COKA1"/>
  <speciesType id="Collagen_COLA1" name="Collagen_COLA1"/>
  <speciesType id="Collagen_COLQ" name="Collagen_COLQ"/>
  <speciesType id="Collagen_COMA1" name="Collagen_COMA1"/>
  <speciesType id="Collagen_CONA1" name="Collagen_CONA1"/>
  <speciesType id="Collagen_COOA1" name="Collagen_COOA1"/>
  <speciesType id="Collagen_COPA1" name="Collagen_COPA1"/>
  <speciesType id="Collagen_CORA1" name="Collagen_CORA1"/>
  <speciesType id="Collagen_COSA1" name="Collagen_COSA1"/>
  <speciesType id="Collagen_CTHR1" name="Collagen_CTHR1"/>
  <speciesType id="Collagen_EMID2" name="Collagen_EMID2"/>
  <speciesType id="Collagen_FCN1" name="Collagen_FCN1"/>
  <speciesType id="Collagen_FCN2" name="Collagen_FCN2"/>
  <speciesType id="Collagen_FCN3" name="Collagen_FCN3"/>
  <speciesType id="Collagen_FMOD" name="Collagen_FMOD"/>
  <speciesType id="Collagen_ITA1" name="Collagen_ITA1"/>
  <speciesType id="Collagen_ITA2" name="Collagen_ITA2"/>
  <speciesType id="Collagen_LPP3" name="Collagen_LPP3"/>
  <speciesType id="Collagen_PCOTH" name="Collagen_PCOTH"/>
  <speciesType id="Collagen_SCRB1" name="Collagen_SCRB1"/>
  <speciesType id="Collagen_SERPH" name="Collagen_SERPH"/>
  <speciesType id="Collagen_VWA2" name="Collagen_VWA2"/>
  <speciesType id="CoproporphyrinogenI" name="CoproporphyrinogenI"/>
  <speciesType id="CoproporphyrinogenIII" name="CoproporphyrinogenIII"/>
  <speciesType id="Creatine" name="Creatine"/>
  <speciesType id="Crotonyl-CoA" name="Crotonyl-CoA"/>
  <speciesType id="Cys-Gly" name="Cys-Gly"/>
  <speciesType id="Cysteamine" name="Cysteamine"/>
  <speciesType id="Cysteine" name="Cysteine"/>
  <speciesType id="Cystine" name="Cystine"/>
  <speciesType id="Cytidine" name="Cytidine"/>
  <speciesType id="D-3-Amino-isobutanoate" name="D-3-Amino-isobutanoate"/>
  <speciesType id="D-3-Hydroxydodecanoyl-ACP" name="D-3-Hydroxydodecanoyl-ACP"/>
  <speciesType id="D-3-Hydroxyhexanoyl-ACP" name="D-3-Hydroxyhexanoyl-ACP"/>
  <speciesType id="D-4-Phosphopantothenate" name="D-4-Phosphopantothenate"/>
  <speciesType id="D-Tagatose-6P" name="D-Tagatose-6P"/>
  <speciesType id="D-Xylulose-5P" name="D-Xylulose-5P"/>
  <speciesType id="DHAP" name="DHAP"/>
  <speciesType id="Deamido-NAD" name="Deamido-NAD"/>
  <speciesType id="Decanoyl-ACP" name="Decanoyl-ACP"/>
  <speciesType id="Decanoyl-CoA" name="Decanoyl-CoA"/>
  <speciesType id="Dehydroalanine" name="Dehydroalanine"/>
  <speciesType id="Dehydroepiandrosterone_sulfate" name="Dehydroepiandrosterone_sulfate"/>
  <speciesType id="Deoxyadenosine" name="Deoxyadenosine"/>
  <speciesType id="Deoxycytidine" name="Deoxycytidine"/>
  <speciesType id="Deoxyguanosine" name="Deoxyguanosine"/>
  <speciesType id="Deoxyinosine" name="Deoxyinosine"/>
  <speciesType id="Deoxyuridine" name="Deoxyuridine"/>
  <speciesType id="Dephospho-CoA" name="Dephospho-CoA"/>
  <speciesType id="Desmosterol" name="Desmosterol"/>
  <speciesType id="Dihomo-gamma-linolenate" name="Dihomo-gamma-linolenate"/>
  <speciesType id="Dihomo-gamma-linolenoyl-CoA" name="Dihomo-gamma-linolenoyl-CoA"/>
  <speciesType id="Dihydrobiopterin" name="Dihydrobiopterin"/>
  <speciesType id="Dihydroceramide-pool" name="Dihydroceramide-pool"/>
  <speciesType id="Dihydrofolate" name="Dihydrofolate"/>
  <speciesType id="Dihydrolipoamide" name="Dihydrolipoamide"/>
  <speciesType id="Dihydroneopterin" name="Dihydroneopterin"/>
  <speciesType id="Dihydrothymine" name="Dihydrothymine"/>
  <speciesType id="Dimethylallyl-PP" name="Dimethylallyl-PP"/>
  <speciesType id="Dodecanoyl-ACP" name="Dodecanoyl-ACP"/>
  <speciesType id="Dopamine" name="Dopamine"/>
  <speciesType id="Elaidate" name="Elaidate"/>
  <speciesType id="Erythrose-4P" name="Erythrose-4P"/>
  <speciesType id="Estrone_3-sulfate" name="Estrone_3-sulfate"/>
  <speciesType id="Ethanol" name="Ethanol"/>
  <speciesType id="Ethanolamine" name="Ethanolamine"/>
  <speciesType id="Ethanolamine-P" name="Ethanolamine-P"/>
  <speciesType id="FAD" name="FAD"/>
  <speciesType id="FADH-redox-potential" name="FADH-redox-potential"/>
  <speciesType id="FADH2" name="FADH2"/>
  <speciesType id="FAICAR" name="FAICAR"/>
  <speciesType id="FMN" name="FMN"/>
  <speciesType id="Farnesyl-PP" name="Farnesyl-PP"/>
  <speciesType id="Fatty-acid-VLDL-PC-pool" name="Fatty-acid-VLDL-PC-pool"/>
  <speciesType id="Fatty-acid-VLDL-PE-pool" name="Fatty-acid-VLDL-PE-pool"/>
  <speciesType id="Fatty-acid-VLDL-PI-pool" name="Fatty-acid-VLDL-PI-pool"/>
  <speciesType id="Fatty-acid-VLDL-PS-pool" name="Fatty-acid-VLDL-PS-pool"/>
  <speciesType id="Fatty-acid-VLDL-SM-pool" name="Fatty-acid-VLDL-SM-pool"/>
  <speciesType id="Fatty-acid-VLDL-TG1-pool" name="Fatty-acid-VLDL-TG1-pool"/>
  <speciesType id="Fatty-acid-VLDL-TG2-pool" name="Fatty-acid-VLDL-TG2-pool"/>
  <speciesType id="Fatty-acid-VLDL-TG3-pool" name="Fatty-acid-VLDL-TG3-pool"/>
  <speciesType id="Fe2+" name="Fe2+"/>
  <speciesType id="Fe3+" name="Fe3+"/>
  <speciesType id="Ferricytochrome_C" name="Ferricytochrome_C"/>
  <speciesType id="Ferricytochrome_b5" name="Ferricytochrome_b5"/>
  <speciesType id="Ferrocytochrome_C" name="Ferrocytochrome_C"/>
  <speciesType id="Ferrocytochrome_b5" name="Ferrocytochrome_b5"/>
  <speciesType id="Fibrinogen" name="Fibrinogen"/>
  <speciesType id="Folate" name="Folate"/>
  <speciesType id="Formaldehyde" name="Formaldehyde"/>
  <speciesType id="Formamidopyrimidine_nleoside_triphosphate" name="Formamidopyrimidine_nleoside_triphosphate"/>
  <speciesType id="Formate" name="Formate"/>
  <speciesType id="Formylanthranilate" name="Formylanthranilate"/>
  <speciesType id="Formylglutathione" name="Formylglutathione"/>
  <speciesType id="Fructose" name="Fructose"/>
  <speciesType id="Fructose-1,6PP" name="Fructose-1,6PP"/>
  <speciesType id="Fructose-1P" name="Fructose-1P"/>
  <speciesType id="Fructose-2,6PP" name="Fructose-2,6PP"/>
  <speciesType id="Fructose-6P" name="Fructose-6P"/>
  <speciesType id="Fumarate" name="Fumarate"/>
  <speciesType id="Fumarylacetoacetate" name="Fumarylacetoacetate"/>
  <speciesType id="GAP" name="GAP"/>
  <speciesType id="GAR" name="GAR"/>
  <speciesType id="GDP" name="GDP"/>
  <speciesType id="GDP-4-dehydro-6-deoxy-D-mannose" name="GDP-4-dehydro-6-deoxy-D-mannose"/>
  <speciesType id="GDP-L-fucose" name="GDP-L-fucose"/>
  <speciesType id="GDP-activated-fucose" name="GDP-activated-fucose"/>
  <speciesType id="GDP-activated-mannose" name="GDP-activated-mannose"/>
  <speciesType id="GDP-mannose" name="GDP-mannose"/>
  <speciesType id="GM1-pool" name="GM1-pool"/>
  <speciesType id="GM2-pool" name="GM2-pool"/>
  <speciesType id="GM4-pool" name="GM4-pool"/>
  <speciesType id="GMP" name="GMP"/>
  <speciesType id="GSH" name="GSH"/>
  <speciesType id="GSH-potential" name="GSH-potential"/>
  <speciesType id="GSSG" name="GSSG"/>
  <speciesType id="GTP" name="GTP"/>
  <speciesType id="Galactose" name="Galactose"/>
  <speciesType id="Galactose-1P" name="Galactose-1P"/>
  <speciesType id="Galactosylglycerol" name="Galactosylglycerol"/>
  <speciesType id="Gentisate_aldehyde" name="Gentisate_aldehyde"/>
  <speciesType id="Geranyl-PP" name="Geranyl-PP"/>
  <speciesType id="Glucono-1,5-lactone-6P" name="Glucono-1,5-lactone-6P"/>
  <speciesType id="Glucosamine" name="Glucosamine"/>
  <speciesType id="Glucosamine-6P" name="Glucosamine-6P"/>
  <speciesType id="Glucose" name="Glucose"/>
  <speciesType id="Glucose-1P" name="Glucose-1P"/>
  <speciesType id="Glucose-6P" name="Glucose-6P"/>
  <speciesType id="Glucosylceramide-pool" name="Glucosylceramide-pool"/>
  <speciesType id="Glucuronate" name="Glucuronate"/>
  <speciesType id="Glutamate" name="Glutamate"/>
  <speciesType id="Glutamine" name="Glutamine"/>
  <speciesType id="Glutamyl-5P" name="Glutamyl-5P"/>
  <speciesType id="Glutaryl-CoA" name="Glutaryl-CoA"/>
  <speciesType id="Glyceraldehyde" name="Glyceraldehyde"/>
  <speciesType id="Glycerate" name="Glycerate"/>
  <speciesType id="Glycerol" name="Glycerol"/>
  <speciesType id="Glycerone" name="Glycerone"/>
  <speciesType id="Glycine" name="Glycine"/>
  <speciesType id="Glycochenodeoxycholate" name="Glycochenodeoxycholate"/>
  <speciesType id="Glycocholate" name="Glycocholate"/>
  <speciesType id="Glycogenin" name="Glycogenin"/>
  <speciesType id="Glycogenin-G11" name="Glycogenin-G11"/>
  <speciesType id="Glycogenin-G4G4" name="Glycogenin-G4G4"/>
  <speciesType id="Glycogenin-G4G7" name="Glycogenin-G4G7"/>
  <speciesType id="Glycogenin-G7" name="Glycogenin-G7"/>
  <speciesType id="Glycogenin-G7G1" name="Glycogenin-G7G1"/>
  <speciesType id="Glycogenin-G8" name="Glycogenin-G8"/>
  <speciesType id="Guanidinoacetate" name="Guanidinoacetate"/>
  <speciesType id="Guanine" name="Guanine"/>
  <speciesType id="Guanosine" name="Guanosine"/>
  <speciesType id="H+(PG)" name="H+(PG)"/>
  <speciesType id="H2O" name="H2O"/>
  <speciesType id="H2O2" name="H2O2"/>
  <speciesType id="H2S" name="H2S"/>
  <speciesType id="H2S2O3" name="H2S2O3"/>
  <speciesType id="HCO3-" name="HCO3-"/>
  <speciesType id="HDL" name="HDL"/>
  <speciesType id="HMA" name="HMA"/>
  <speciesType id="HMG-CoA" name="HMG-CoA"/>
  <speciesType id="Haptoglobin" name="Haptoglobin"/>
  <speciesType id="Heme" name="Heme"/>
  <speciesType id="Hexadecanal" name="Hexadecanal"/>
  <speciesType id="Hexadecanoyl-ACP" name="Hexadecanoyl-ACP"/>
  <speciesType id="Hexadecenal" name="Hexadecenal"/>
  <speciesType id="Hexanoyl-ACP" name="Hexanoyl-ACP"/>
  <speciesType id="Hexanoyl-CoA" name="Hexanoyl-CoA"/>
  <speciesType id="Histamine" name="Histamine"/>
  <speciesType id="Histidine" name="Histidine"/>
  <speciesType id="Homocarnosine" name="Homocarnosine"/>
  <speciesType id="Homocysteine" name="Homocysteine"/>
  <speciesType id="Homogentisate" name="Homogentisate"/>
  <speciesType id="Homoserine" name="Homoserine"/>
  <speciesType id="Homovanillate" name="Homovanillate"/>
  <speciesType id="Hydracrylate" name="Hydracrylate"/>
  <speciesType id="Hydroxymethylbilane" name="Hydroxymethylbilane"/>
  <speciesType id="Hydroxymethylglutathione" name="Hydroxymethylglutathione"/>
  <speciesType id="Hydroxypyruvate" name="Hydroxypyruvate"/>
  <speciesType id="Hypotaurine" name="Hypotaurine"/>
  <speciesType id="Hypoxanthine" name="Hypoxanthine"/>
  <speciesType id="IDP" name="IDP"/>
  <speciesType id="IMP" name="IMP"/>
  <speciesType id="ITP" name="ITP"/>
  <speciesType id="Inosine" name="Inosine"/>
  <speciesType id="Inositol" name="Inositol"/>
  <speciesType id="Inositol-1P" name="Inositol-1P"/>
  <speciesType id="Isobutyryl-CoA" name="Isobutyryl-CoA"/>
  <speciesType id="Isocitrate" name="Isocitrate"/>
  <speciesType id="Isoleucine" name="Isoleucine"/>
  <speciesType id="Isomaltose" name="Isomaltose"/>
  <speciesType id="Isopentenyl-PP" name="Isopentenyl-PP"/>
  <speciesType id="Isovaleryl-CoA" name="Isovaleryl-CoA"/>
  <speciesType id="K+" name="K+"/>
  <speciesType id="Kynurenine" name="Kynurenine"/>
  <speciesType id="L-1-Pyrroline-3-hydroxy-5-carboxylate" name="L-1-Pyrroline-3-hydroxy-5-carboxylate"/>
  <speciesType id="L-2-Aminoadipate" name="L-2-Aminoadipate"/>
  <speciesType id="L-3-Cyanoalanine" name="L-3-Cyanoalanine"/>
  <speciesType id="L-Carnitine" name="L-Carnitine"/>
  <speciesType id="L-Cystathionine" name="L-Cystathionine"/>
  <speciesType id="L-Formylkynurenine" name="L-Formylkynurenine"/>
  <speciesType id="L-Fucose-1P" name="L-Fucose-1P"/>
  <speciesType id="L-Fuculose" name="L-Fuculose"/>
  <speciesType id="L-Glutamate_5-semialdehyde" name="L-Glutamate_5-semialdehyde"/>
  <speciesType id="L-Lactate" name="L-Lactate"/>
  <speciesType id="L-Octanoylcarnitine" name="L-Octanoylcarnitine"/>
  <speciesType id="L-Oleoylcarnitine" name="L-Oleoylcarnitine"/>
  <speciesType id="L-Palmitoylcarnitine" name="L-Palmitoylcarnitine"/>
  <speciesType id="L-Xylulose" name="L-Xylulose"/>
  <speciesType id="L-erythro-4-Hydroxyglutamate" name="L-erythro-4-Hydroxyglutamate"/>
  <speciesType id="LDL" name="LDL"/>
  <speciesType id="LTD4" name="LTD4"/>
  <speciesType id="LacCer-pool" name="LacCer-pool"/>
  <speciesType id="Lactose" name="Lactose"/>
  <speciesType id="Lactose-6P" name="Lactose-6P"/>
  <speciesType id="Lanosterol" name="Lanosterol"/>
  <speciesType id="Lathosterol" name="Lathosterol"/>
  <speciesType id="Lauroyl-CoA" name="Lauroyl-CoA"/>
  <speciesType id="Lepidimoide" name="Lepidimoide"/>
  <speciesType id="Leucine" name="Leucine"/>
  <speciesType id="Leukotriene_C4" name="Leukotriene_C4"/>
  <speciesType id="Lignocerate" name="Lignocerate"/>
  <speciesType id="Linoleate" name="Linoleate"/>
  <speciesType id="Linolenate" name="Linolenate"/>
  <speciesType id="Linolenoyl-CoA" name="Linolenoyl-CoA"/>
  <speciesType id="Linoleoyl-CoA" name="Linoleoyl-CoA"/>
  <speciesType id="Lipoamide" name="Lipoamide"/>
  <speciesType id="Lysine" name="Lysine"/>
  <speciesType id="Malate" name="Malate"/>
  <speciesType id="Malonate" name="Malonate"/>
  <speciesType id="Malonyl-ACP" name="Malonyl-ACP"/>
  <speciesType id="Malonyl-Carnitin" name="Malonyl-Carnitin"/>
  <speciesType id="Malonyl-CoA" name="Malonyl-CoA"/>
  <speciesType id="Maltose" name="Maltose"/>
  <speciesType id="Mannose" name="Mannose"/>
  <speciesType id="Mannose-1P" name="Mannose-1P"/>
  <speciesType id="Mannose-6P" name="Mannose-6P"/>
  <speciesType id="Mercaptopyruvate" name="Mercaptopyruvate"/>
  <speciesType id="Methacrylyl-CoA" name="Methacrylyl-CoA"/>
  <speciesType id="Methanol" name="Methanol"/>
  <speciesType id="Methionine" name="Methionine"/>
  <speciesType id="Methylglyoxal" name="Methylglyoxal"/>
  <speciesType id="Methylmalonate" name="Methylmalonate"/>
  <speciesType id="Methylmalonyl-CoA" name="Methylmalonyl-CoA"/>
  <speciesType id="Methylthioribose-1P" name="Methylthioribose-1P"/>
  <speciesType id="Myristoyl-CoA" name="Myristoyl-CoA"/>
  <speciesType id="N-(omega)-Hydroxyarginine" name="N-(omega)-Hydroxyarginine"/>
  <speciesType id="N-Acetyl-D-mannosamine" name="N-Acetyl-D-mannosamine"/>
  <speciesType id="N-Acetylglucosamine" name="N-Acetylglucosamine"/>
  <speciesType id="N-Acetylglucosamine-1P" name="N-Acetylglucosamine-1P"/>
  <speciesType id="N-Acetylglucosamine-6P" name="N-Acetylglucosamine-6P"/>
  <speciesType id="N-Acetylmannosamine-6P" name="N-Acetylmannosamine-6P"/>
  <speciesType id="N-Acetylneuraminate" name="N-Acetylneuraminate"/>
  <speciesType id="N-Acetylneuraminate-9P" name="N-Acetylneuraminate-9P"/>
  <speciesType id="N-Carbamoyl-L-aspartate" name="N-Carbamoyl-L-aspartate"/>
  <speciesType id="N-Formimino-L-glutamate" name="N-Formimino-L-glutamate"/>
  <speciesType id="N-Formyl-GAR" name="N-Formyl-GAR"/>
  <speciesType id="N-Methylethanolamine-P" name="N-Methylethanolamine-P"/>
  <speciesType id="N-Pantothenoylcysteine" name="N-Pantothenoylcysteine"/>
  <speciesType id="NAD+" name="NAD+"/>
  <speciesType id="NADH" name="NADH"/>
  <speciesType id="NADH-redox-potential" name="NADH-redox-potential"/>
  <speciesType id="NADP+" name="NADP+"/>
  <speciesType id="NADPH" name="NADPH"/>
  <speciesType id="NADPH-redox-potential" name="NADPH-redox-potential"/>
  <speciesType id="NH3" name="NH3"/>
  <speciesType id="NH4+" name="NH4+"/>
  <speciesType id="NO" name="NO"/>
  <speciesType id="Na+" name="Na+"/>
  <speciesType id="Na-gradient" name="Na-gradient"/>
  <speciesType id="NeuNGc" name="NeuNGc"/>
  <speciesType id="Nicotinamide" name="Nicotinamide"/>
  <speciesType id="Nicotinamide_D-ribonucleotide" name="Nicotinamide_D-ribonucleotide"/>
  <speciesType id="Nicotinate" name="Nicotinate"/>
  <speciesType id="Nicotinate_D-ribonucleoside" name="Nicotinate_D-ribonucleoside"/>
  <speciesType id="Nicotinate_ribonucleotide" name="Nicotinate_ribonucleotide"/>
  <speciesType id="Noradrenaline" name="Noradrenaline"/>
  <speciesType id="O-(4-Hydroxy-3,5-diidophenyl)-3,5-diiodo-L-tyrosine" name="O-(4-Hydroxy-3,5-diidophenyl)-3,5-diiodo-L-tyrosine"/>
  <speciesType id="O-Acetylcarnitine" name="O-Acetylcarnitine"/>
  <speciesType id="O-Butanoylcarnitine" name="O-Butanoylcarnitine"/>
  <speciesType id="O-Propanoylcarnitine" name="O-Propanoylcarnitine"/>
  <speciesType id="O2" name="O2"/>
  <speciesType id="O2.-" name="O2.-"/>
  <speciesType id="OAA" name="OAA"/>
  <speciesType id="Octanoyl-ACP" name="Octanoyl-ACP"/>
  <speciesType id="Octanoyl-CoA" name="Octanoyl-CoA"/>
  <speciesType id="Oleate" name="Oleate"/>
  <speciesType id="Oleoyl-CoA" name="Oleoyl-CoA"/>
  <speciesType id="Ornithine" name="Ornithine"/>
  <speciesType id="Orotate" name="Orotate"/>
  <speciesType id="Orotidine-5P" name="Orotidine-5P"/>
  <speciesType id="Oxalate" name="Oxalate"/>
  <speciesType id="Oxalosuccinate" name="Oxalosuccinate"/>
  <speciesType id="Oxidized_thioredoxin" name="Oxidized_thioredoxin"/>
  <speciesType id="PAP" name="PAP"/>
  <speciesType id="PAPS" name="PAPS"/>
  <speciesType id="PC-VLDL-pool" name="PC-VLDL-pool"/>
  <speciesType id="PE-PS-VLDL-pool" name="PE-PS-VLDL-pool"/>
  <speciesType id="PE-VLDL-pool" name="PE-VLDL-pool"/>
  <speciesType id="PEP" name="PEP"/>
  <speciesType id="PG-CL-pool" name="PG-CL-pool"/>
  <speciesType id="PGP-CL-pool" name="PGP-CL-pool"/>
  <speciesType id="PI-pool" name="PI-pool"/>
  <speciesType id="PNP" name="PNP"/>
  <speciesType id="PPi" name="PPi"/>
  <speciesType id="PRPP" name="PRPP"/>
  <speciesType id="PS-VLDL-pool" name="PS-VLDL-pool"/>
  <speciesType id="Palmitate" name="Palmitate"/>
  <speciesType id="Palmitolate" name="Palmitolate"/>
  <speciesType id="Palmitoyl-CoA" name="Palmitoyl-CoA"/>
  <speciesType id="Pantetheine" name="Pantetheine"/>
  <speciesType id="Pantothenate" name="Pantothenate"/>
  <speciesType id="Phenylacetaldehyde" name="Phenylacetaldehyde"/>
  <speciesType id="Phenylacetate" name="Phenylacetate"/>
  <speciesType id="Phenylalanine" name="Phenylalanine"/>
  <speciesType id="Phosphatidate-Bile-PC-pool" name="Phosphatidate-Bile-PC-pool"/>
  <speciesType id="Phosphatidate-CL-pool" name="Phosphatidate-CL-pool"/>
  <speciesType id="Phosphatidate-VLDL-PC-pool" name="Phosphatidate-VLDL-PC-pool"/>
  <speciesType id="Phosphatidate-VLDL-PE-pool" name="Phosphatidate-VLDL-PE-pool"/>
  <speciesType id="Phosphatidate-VLDL-PI-pool" name="Phosphatidate-VLDL-PI-pool"/>
  <speciesType id="Phosphatidate-VLDL-PS-pool" name="Phosphatidate-VLDL-PS-pool"/>
  <speciesType id="Phosphatidate-VLDL-SM-pool" name="Phosphatidate-VLDL-SM-pool"/>
  <speciesType id="Phosphatidate-VLDL-TG-pool" name="Phosphatidate-VLDL-TG-pool"/>
  <speciesType id="Phosphocholine" name="Phosphocholine"/>
  <speciesType id="Phosphodimethylethanolamine" name="Phosphodimethylethanolamine"/>
  <speciesType id="Phosphopantetheine" name="Phosphopantetheine"/>
  <speciesType id="Pi" name="Pi"/>
  <speciesType id="Plasminogen" name="Plasminogen"/>
  <speciesType id="Porphobilinogen" name="Porphobilinogen"/>
  <speciesType id="Presqualene-PP" name="Presqualene-PP"/>
  <speciesType id="Proline" name="Proline"/>
  <speciesType id="Propanoate" name="Propanoate"/>
  <speciesType id="Propanoyl-CoA" name="Propanoyl-CoA"/>
  <speciesType id="Propinol_adenylate" name="Propinol_adenylate"/>
  <speciesType id="Protein_lysine" name="Protein_lysine"/>
  <speciesType id="Prothrombin" name="Prothrombin"/>
  <speciesType id="Proton-gradient" name="Proton-gradient"/>
  <speciesType id="Protoporphyrin" name="Protoporphyrin"/>
  <speciesType id="Protoporphyrinogen_IX" name="Protoporphyrinogen_IX"/>
  <speciesType id="Provitamin_D3" name="Provitamin_D3"/>
  <speciesType id="Putrescine" name="Putrescine"/>
  <speciesType id="Pyridoxal" name="Pyridoxal"/>
  <speciesType id="Pyridoxal-P" name="Pyridoxal-P"/>
  <speciesType id="Pyridoxamine" name="Pyridoxamine"/>
  <speciesType id="Pyridoxamine-P" name="Pyridoxamine-P"/>
  <speciesType id="Pyridoxine" name="Pyridoxine"/>
  <speciesType id="Pyridoxine-P" name="Pyridoxine-P"/>
  <speciesType id="Pyruvate" name="Pyruvate"/>
  <speciesType id="Quinolinate" name="Quinolinate"/>
  <speciesType id="Retinoate" name="Retinoate"/>
  <speciesType id="Ribitol" name="Ribitol"/>
  <speciesType id="Riboflavin" name="Riboflavin"/>
  <speciesType id="Ribose" name="Ribose"/>
  <speciesType id="Ribose-1P" name="Ribose-1P"/>
  <speciesType id="Ribose-5P" name="Ribose-5P"/>
  <speciesType id="Ribulose-5P" name="Ribulose-5P"/>
  <speciesType id="S-(2-Methylbutanoyl)-dihydrolipoamide" name="S-(2-Methylbutanoyl)-dihydrolipoamide"/>
  <speciesType id="S-(2-Methylpropanoyl)-dihydrolipoamide" name="S-(2-Methylpropanoyl)-dihydrolipoamide"/>
  <speciesType id="S-(3-Methylbutanoyl)-dihydrolipoamide" name="S-(3-Methylbutanoyl)-dihydrolipoamide"/>
  <speciesType id="S-Acetyldihydrolipoamide" name="S-Acetyldihydrolipoamide"/>
  <speciesType id="S-Adenosylmethioninamine" name="S-Adenosylmethioninamine"/>
  <speciesType id="S-Glutaryldihydrolipoamide" name="S-Glutaryldihydrolipoamide"/>
  <speciesType id="S-Succinyldihydrolipoamide" name="S-Succinyldihydrolipoamide"/>
  <speciesType id="S-glutathionyl-2-4-dinitrobenzene" name="S-glutathionyl-2-4-dinitrobenzene"/>
  <speciesType id="S-glutathionyl-ethacrynic-acid" name="S-glutathionyl-ethacrynic-acid"/>
  <speciesType id="SAH" name="SAH"/>
  <speciesType id="SAICAR" name="SAICAR"/>
  <speciesType id="SAM" name="SAM"/>
  <speciesType id="SM-pool" name="SM-pool"/>
  <speciesType id="Saccharopine" name="Saccharopine"/>
  <speciesType id="Sarcosine" name="Sarcosine"/>
  <speciesType id="Sedoheptulose-1,7PP" name="Sedoheptulose-1,7PP"/>
  <speciesType id="Sedoheptulose-7P" name="Sedoheptulose-7P"/>
  <speciesType id="Serine" name="Serine"/>
  <speciesType id="Serotonin" name="Serotonin"/>
  <speciesType id="Spermidine" name="Spermidine"/>
  <speciesType id="Spermine" name="Spermine"/>
  <speciesType id="Sphinganine" name="Sphinganine"/>
  <speciesType id="Sphinganine-1P" name="Sphinganine-1P"/>
  <speciesType id="Sphingosine" name="Sphingosine"/>
  <speciesType id="Sphingosine-1P" name="Sphingosine-1P"/>
  <speciesType id="Squalene" name="Squalene"/>
  <speciesType id="Squalene_2,3-oxide" name="Squalene_2,3-oxide"/>
  <speciesType id="Stearate" name="Stearate"/>
  <speciesType id="Stearoyl-ACP" name="Stearoyl-ACP"/>
  <speciesType id="Stearoyl-CoA" name="Stearoyl-CoA"/>
  <speciesType id="Succinate" name="Succinate"/>
  <speciesType id="Succinate_semialdehyde" name="Succinate_semialdehyde"/>
  <speciesType id="Succinyl-CoA" name="Succinyl-CoA"/>
  <speciesType id="Sucrose" name="Sucrose"/>
  <speciesType id="Sulfate" name="Sulfate"/>
  <speciesType id="Sulfite" name="Sulfite"/>
  <speciesType id="THF" name="THF"/>
  <speciesType id="THF-activated_formyl_group" name="THF-activated_formyl_group"/>
  <speciesType id="THF-activated_methyl_group" name="THF-activated_methyl_group"/>
  <speciesType id="THF-activated_methylene_group" name="THF-activated_methylene_group"/>
  <speciesType id="THF-hexaglutamate" name="THF-hexaglutamate"/>
  <speciesType id="Tagatose-1,6PP" name="Tagatose-1,6PP"/>
  <speciesType id="Taurine" name="Taurine"/>
  <speciesType id="Taurochenodeoxycholate" name="Taurochenodeoxycholate"/>
  <speciesType id="Taurocholate" name="Taurocholate"/>
  <speciesType id="Tetradecanoyl-ACP" name="Tetradecanoyl-ACP"/>
  <speciesType id="Tetrahydrobiopterin" name="Tetrahydrobiopterin"/>
  <speciesType id="Thiamin" name="Thiamin"/>
  <speciesType id="Thiamin-PP" name="Thiamin-PP"/>
  <speciesType id="Thioredoxin" name="Thioredoxin"/>
  <speciesType id="Thioredoxin-redox-potential" name="Thioredoxin-redox-potential"/>
  <speciesType id="Threonine" name="Threonine"/>
  <speciesType id="Thymidine" name="Thymidine"/>
  <speciesType id="Thymine" name="Thymine"/>
  <speciesType id="Tiglyl-CoA" name="Tiglyl-CoA"/>
  <speciesType id="Trehalose" name="Trehalose"/>
  <speciesType id="Triacylglycerol-VLDL-pool" name="Triacylglycerol-VLDL-pool"/>
  <speciesType id="Triiodothyronine" name="Triiodothyronine"/>
  <speciesType id="Triphosphate" name="Triphosphate"/>
  <speciesType id="Tryptophan" name="Tryptophan"/>
  <speciesType id="Tyrosine" name="Tyrosine"/>
  <speciesType id="UDP" name="UDP"/>
  <speciesType id="UDP-N-acetyl-D-galactosamine" name="UDP-N-acetyl-D-galactosamine"/>
  <speciesType id="UDP-N-acetylglucosamine" name="UDP-N-acetylglucosamine"/>
  <speciesType id="UDP-activated-N-acetyl-D-galactosamine" name="UDP-activated-N-acetyl-D-galactosamine"/>
  <speciesType id="UDP-activated-galactose" name="UDP-activated-galactose"/>
  <speciesType id="UDP-activated-glucose" name="UDP-activated-glucose"/>
  <speciesType id="UDP-activated-glucuronate" name="UDP-activated-glucuronate"/>
  <speciesType id="UDP-activated-xylose" name="UDP-activated-xylose"/>
  <speciesType id="UDP-galactose" name="UDP-galactose"/>
  <speciesType id="UDP-glucose" name="UDP-glucose"/>
  <speciesType id="UDP-glucuronate" name="UDP-glucuronate"/>
  <speciesType id="UDP-xylose" name="UDP-xylose"/>
  <speciesType id="UMP" name="UMP"/>
  <speciesType id="UTP" name="UTP"/>
  <speciesType id="Ubiquinol" name="Ubiquinol"/>
  <speciesType id="Ubiquinone" name="Ubiquinone"/>
  <speciesType id="Uracil" name="Uracil"/>
  <speciesType id="Urate" name="Urate"/>
  <speciesType id="Urea" name="Urea"/>
  <speciesType id="Uridine" name="Uridine"/>
  <speciesType id="Urocanate" name="Urocanate"/>
  <speciesType id="UroporphyrinogenI" name="UroporphyrinogenI"/>
  <speciesType id="UroporphyrinogenIII" name="UroporphyrinogenIII"/>
  <speciesType id="VLDL" name="VLDL"/>
  <speciesType id="Valine" name="Valine"/>
  <speciesType id="Vanillylmandelate" name="Vanillylmandelate"/>
  <speciesType id="Xanthine" name="Xanthine"/>
  <speciesType id="Xanthosine" name="Xanthosine"/>
  <speciesType id="Xanthosine-5P" name="Xanthosine-5P"/>
  <speciesType id="Xanthurenate" name="Xanthurenate"/>
  <speciesType id="Xylitol" name="Xylitol"/>
  <speciesType id="Zinc" name="Zinc"/>
  <speciesType id="Zymosterol" name="Zymosterol"/>
  <speciesType id="activated-sulphur" name="activated-sulphur"/>
  <speciesType id="beta-Alanine" name="beta-Alanine"/>
  <speciesType id="cAMP" name="cAMP"/>
  <speciesType id="cGMP" name="cGMP"/>
  <speciesType id="cis-(3S)-hydroxytetradec-7-enoyl-CoA" name="cis-(3S)-hydroxytetradec-7-enoyl-CoA"/>
  <speciesType id="cis-Aconitate" name="cis-Aconitate"/>
  <speciesType id="cis-laur-5-enoyl-CoA" name="cis-laur-5-enoyl-CoA"/>
  <speciesType id="cis-myrist-7-enoyl-CoA" name="cis-myrist-7-enoyl-CoA"/>
  <speciesType id="dADP" name="dADP"/>
  <speciesType id="dAMP" name="dAMP"/>
  <speciesType id="dATP" name="dATP"/>
  <speciesType id="dCDP" name="dCDP"/>
  <speciesType id="dCMP" name="dCMP"/>
  <speciesType id="dCTP" name="dCTP"/>
  <speciesType id="dGDP" name="dGDP"/>
  <speciesType id="dGMP" name="dGMP"/>
  <speciesType id="dGTP" name="dGTP"/>
  <speciesType id="dTDP" name="dTDP"/>
  <speciesType id="dTMP" name="dTMP"/>
  <speciesType id="dTTP" name="dTTP"/>
  <speciesType id="dUDP" name="dUDP"/>
  <speciesType id="dUMP" name="dUMP"/>
  <speciesType id="dUTP" name="dUTP"/>
  <speciesType id="decanoic-acid" name="decanoic-acid"/>
  <speciesType id="gamma-Glutamyl-3-aminopropiononitrile" name="gamma-Glutamyl-3-aminopropiononitrile"/>
  <speciesType id="gamma-Glutamyl-beta-cyanoalanine" name="gamma-Glutamyl-beta-cyanoalanine"/>
  <speciesType id="gamma-Glutamyl-cysteine" name="gamma-Glutamyl-cysteine"/>
  <speciesType id="gamma-Linolenate" name="gamma-Linolenate"/>
  <speciesType id="gamma-Linolenoyl-CoA" name="gamma-Linolenoyl-CoA"/>
  <speciesType id="glutathionyl-leuc4" name="glutathionyl-leuc4"/>
  <speciesType id="glycolithocholate" name="glycolithocholate"/>
  <speciesType id="glycoursodeoxycholate" name="glycoursodeoxycholate"/>
  <speciesType id="lauric-acid" name="lauric-acid"/>
  <speciesType id="leukotriene-a4" name="leukotriene-a4"/>
  <speciesType id="leukotriene-b4" name="leukotriene-b4"/>
  <speciesType id="leukotriene-e4" name="leukotriene-e4"/>
  <speciesType id="leukotriene-f4" name="leukotriene-f4"/>
  <speciesType id="linoleic-Carnitine" name="linoleic-Carnitine"/>
  <speciesType id="lithocholate" name="lithocholate"/>
  <speciesType id="mitoACP" name="mitoACP"/>
  <speciesType id="mitoApo-ACP" name="mitoApo-ACP"/>
  <speciesType id="mitoOxidizedThioredoxin" name="mitoOxidizedThioredoxin"/>
  <speciesType id="mitoThioredoxin" name="mitoThioredoxin"/>
  <speciesType id="myristic-acid" name="myristic-acid"/>
  <speciesType id="palmitoleoyl-Carnitine" name="palmitoleoyl-Carnitine"/>
  <speciesType id="palmitoleoyl-CoA" name="palmitoleoyl-CoA"/>
  <speciesType id="prostaglandin-a1" name="prostaglandin-a1"/>
  <speciesType id="prostaglandin-a2" name="prostaglandin-a2"/>
  <speciesType id="prostaglandin-b1" name="prostaglandin-b1"/>
  <speciesType id="prostaglandin-b2" name="prostaglandin-b2"/>
  <speciesType id="prostaglandin-c1" name="prostaglandin-c1"/>
  <speciesType id="prostaglandin-c2" name="prostaglandin-c2"/>
  <speciesType id="prostaglandin-d1" name="prostaglandin-d1"/>
  <speciesType id="prostaglandin-d2" name="prostaglandin-d2"/>
  <speciesType id="prostaglandin-d3" name="prostaglandin-d3"/>
  <speciesType id="prostaglandin-e1" name="prostaglandin-e1"/>
  <speciesType id="prostaglandin-e2" name="prostaglandin-e2"/>
  <speciesType id="prostaglandin-e3" name="prostaglandin-e3"/>
  <speciesType id="prostaglandin-f1alpha" name="prostaglandin-f1alpha"/>
  <speciesType id="prostaglandin-f2alpha" name="prostaglandin-f2alpha"/>
  <speciesType id="prostaglandin-f2beta" name="prostaglandin-f2beta"/>
  <speciesType id="prostaglandin-g2" name="prostaglandin-g2"/>
  <speciesType id="prostaglandin-h2" name="prostaglandin-h2"/>
  <speciesType id="prostaglandin-i2" name="prostaglandin-i2"/>
  <speciesType id="reverse-triiodthyronine" name="reverse-triiodthyronine"/>
  <speciesType id="sn-Glycerol-3P" name="sn-Glycerol-3P"/>
  <speciesType id="sulfochenodeoxycholate" name="sulfochenodeoxycholate"/>
  <speciesType id="sulfoglycolithocholate" name="sulfoglycolithocholate"/>
  <speciesType id="sulfotaurolithocholate" name="sulfotaurolithocholate"/>
  <speciesType id="taurolithocholate" name="taurolithocholate"/>
  <speciesType id="tauroursodeoxycholate" name="tauroursodeoxycholate"/>
  <speciesType id="thromboxane-b2" name="thromboxane-b2"/>
  <speciesType id="trans,cis-dodeca-2,5-dienoyl-CoA" name="trans,cis-dodeca-2,5-dienoyl-CoA"/>
  <speciesType id="trans,cis-hexadeca-2,9-dienoyl-CoA" name="trans,cis-hexadeca-2,9-dienoyl-CoA"/>
  <speciesType id="trans,cis-myristo-2,7-dienoyl-CoA" name="trans,cis-myristo-2,7-dienoyl-CoA"/>
  <speciesType id="trans,cis-octadeca-2,9-dienoyl-CoA" name="trans,cis-octadeca-2,9-dienoyl-CoA"/>
  <speciesType id="trans-4-Hydroxy-L-proline" name="trans-4-Hydroxy-L-proline"/>
  <speciesType id="ursodeoxycholate" name="ursodeoxycholate"/>
</listOfSpeciesTypes>
<listOfCompartments>
  <compartment id="l" name="l" size="1" />
  <compartment id="m" name="m" size="1" />
  <compartment id="n" name="n" size="1" />
  <compartment id="b" name="b" size="1" />
  <compartment id="p" name="p" size="1" />
  <compartment id="c" name="c" size="1" />
  <compartment id="r" name="r" size="1" />
  <compartment id="s" name="s" size="1" />
</listOfCompartments>
<listOfSpecies>
  <species id="Albumin_c" name="Albumin_c" speciesType="Albumin" initialConcentration="1e-10" boundaryCondition="false" compartment="c" />
  <species id="Albumin_s" name="Albumin_s" speciesType="Albumin" initialConcentration="1e-10" boundaryCondition="true" compartment="s" />
  <species id="Albumin_l" name="Albumin_l" speciesType="Albumin" initialConcentration="1e-10" boundaryCondition="false" compartment="l" />
  <species id="Antichymotrypsin_c" name="Antichymotrypsin_c" speciesType="Antichymotrypsin" initialConcentration="1e-10" boundaryCondition="false" compartment="c" />
  <species id="Antichymotrypsin_s" name="Antichymotrypsin_s" speciesType="Antichymotrypsin" initialConcentration="1e-10" boundaryCondition="true" compartment="s" />
  <species id="Antichymotrypsin_l" name="Antichymotrypsin_l" speciesType="Antichymotrypsin" initialConcentration="1e-10" boundaryCondition="false" compartment="l" />
  <species id="Antitrypsin_c" name="Antitrypsin_c" speciesType="Antitrypsin" initialConcentration="1e-10" boundaryCondition="false" compartment="c" />
  <species id="Antitrypsin_s" name="Antitrypsin_s" speciesType="Antitrypsin" initialConcentration="1e-10" boundaryCondition="true" compartment="s" />
  <species id="Antitrypsin_l" name="Antitrypsin_l" speciesType="Antitrypsin" initialConcentration="1e-10" boundaryCondition="false" compartment="l" />
  <species id="ApoA1_r" name="ApoA1_r" speciesType="ApoA1" initialConcentration="1e-10" boundaryCondition="false" compartment="r" />
  <species id="ApoA1_c" name="ApoA1_c" speciesType="ApoA1" initialConcentration="1e-10" boundaryCondition="false" compartment="c" />
  <species id="ApoA1_s" name="ApoA1_s" speciesType="ApoA1" initialConcentration="1e-10" boundaryCondition="true" compartment="s" />
  <species id="ApoA1_l" name="ApoA1_l" speciesType="ApoA1" initialConcentration="1e-10" boundaryCondition="false" compartment="l" />
  <species id="ApoB100_r" name="ApoB100_r" speciesType="ApoB100" initialConcentration="1e-10" boundaryCondition="false" compartment="r" />
  <species id="ApoB100_c" name="ApoB100_c" speciesType="ApoB100" initialConcentration="1e-10" boundaryCondition="false" compartment="c" />
  <species id="ApoB100_l" name="ApoB100_l" speciesType="ApoB100" boundaryCondition="false" compartment="l" />
  <species id="ApoC1_r" name="ApoC1_r" speciesType="ApoC1" initialConcentration="1e-10" boundaryCondition="true" compartment="r" />
  <species id="ApoC1_c" name="ApoC1_c" speciesType="ApoC1" initialConcentration="1e-10" boundaryCondition="false" compartment="c" />
  <species id="ApoC2_r" name="ApoC2_r" speciesType="ApoC2" initialConcentration="1e-10" boundaryCondition="true" compartment="r" />
  <species id="ApoC2_c" name="ApoC2_c" speciesType="ApoC2" initialConcentration="1e-10" boundaryCondition="false" compartment="c" />
  <species id="ApoC3_r" name="ApoC3_r" speciesType="ApoC3" initialConcentration="1e-10" boundaryCondition="true" compartment="r" />
  <species id="ApoC3_c" name="ApoC3_c" speciesType="ApoC3" initialConcentration="1e-10" boundaryCondition="false" compartment="c" />
  <species id="ApoE_r" name="ApoE_r" speciesType="ApoE" initialConcentration="1e-10" boundaryCondition="false" compartment="r" />
  <species id="ApoE_c" name="ApoE_c" speciesType="ApoE" initialConcentration="1e-10" boundaryCondition="false" compartment="c" />
  <species id="ApoE_l" name="ApoE_l" speciesType="ApoE" boundaryCondition="false" compartment="l" />
  <species id="H2O_r" name="H2O_r" speciesType="H2O" initialConcentration="1" boundaryCondition="false" compartment="r" />
  <species id="H2O_c" name="H2O_c" speciesType="H2O" initialConcentration="1" boundaryCondition="false" compartment="c" />
  <species id="H2O_s" name="H2O_s" speciesType="H2O" initialConcentration="1" boundaryCondition="false" compartment="s" />
  <species id="H2O_l" name="H2O_l" speciesType="H2O" initialConcentration="1" boundaryCondition="false" compartment="l" />
  <species id="H2O_m" name="H2O_m" speciesType="H2O" initialConcentration="1" boundaryCondition="false" compartment="m" />
  <species id="H2O_p" name="H2O_p" speciesType="H2O" initialConcentration="1" boundaryCondition="false" compartment="p" />
  <species id="ATP_r" name="ATP_r" speciesType="ATP" initialConcentration="0.000338" boundaryCondition="false" compartment="r" />
  <species id="ATP_c" name="ATP_c" speciesType="ATP" initialConcentration="0.000338" boundaryCondition="true" compartment="c" />
  <species id="ATP_s" name="ATP_s" speciesType="ATP" initialConcentration="0.000338" boundaryCondition="true" compartment="s" />
  <species id="ATP_l" name="ATP_l" speciesType="ATP" initialConcentration="0.000338" boundaryCondition="false" compartment="l" />
  <species id="ATP_m" name="ATP_m" speciesType="ATP" initialConcentration="0.000338" boundaryCondition="false" compartment="m" />
  <species id="ATP_p" name="ATP_p" speciesType="ATP" initialConcentration="0.000338" boundaryCondition="false" compartment="p" />
  <species id="NAD+_r" name="NAD+_r" speciesType="NAD+" boundaryCondition="false" compartment="r" />
  <species id="NAD+_c" name="NAD+_c" speciesType="NAD+" initialConcentration="88.7e-6" boundaryCondition="false" compartment="c" />
  <species id="NAD+_m" name="NAD+_m" speciesType="NAD+" initialConcentration="88.7e-6" boundaryCondition="false" compartment="m" />
  <species id="NAD+_p" name="NAD+_p" speciesType="NAD+" initialConcentration="88.7e-6" boundaryCondition="false" compartment="p" />
  <species id="NADH_r" name="NADH_r" speciesType="NADH" boundaryCondition="false" compartment="r" />
  <species id="NADH_c" name="NADH_c" speciesType="NADH" initialConcentration="20e-6" boundaryCondition="true" compartment="c" />
  <species id="NADH_m" name="NADH_m" speciesType="NADH" initialConcentration="20e-6" boundaryCondition="false" compartment="m" />
  <species id="NADH_p" name="NADH_p" speciesType="NADH" initialConcentration="20e-6" boundaryCondition="false" compartment="p" />
  <species id="NADPH_r" name="NADPH_r" speciesType="NADPH" initialConcentration="51e-6" boundaryCondition="false" compartment="r" />
  <species id="NADPH_c" name="NADPH_c" speciesType="NADPH" initialConcentration="51e-6" boundaryCondition="true" compartment="c" />
  <species id="NADPH_m" name="NADPH_m" speciesType="NADPH" initialConcentration="51e-6" boundaryCondition="false" compartment="m" />
  <species id="NADPH_p" name="NADPH_p" speciesType="NADPH" initialConcentration="51e-6" boundaryCondition="false" compartment="p" />
  <species id="NADP+_r" name="NADP+_r" speciesType="NADP+" initialConcentration="100e-6" boundaryCondition="false" compartment="r" />
  <species id="NADP+_c" name="NADP+_c" speciesType="NADP+" initialConcentration="100e-6" boundaryCondition="false" compartment="c" />
  <species id="NADP+_m" name="NADP+_m" speciesType="NADP+" initialConcentration="100e-6" boundaryCondition="false" compartment="m" />
  <species id="NADP+_p" name="NADP+_p" speciesType="NADP+" initialConcentration="100e-6" boundaryCondition="false" compartment="p" />
  <species id="O2_r" name="O2_r" speciesType="O2" initialConcentration="5.05e-05" boundaryCondition="false" compartment="r" />
  <species id="O2_c" name="O2_c" speciesType="O2" initialConcentration="5.05e-05" boundaryCondition="false" compartment="c" />
  <species id="O2_s" name="O2_s" speciesType="O2" initialConcentration="8.2e-06" boundaryCondition="true" compartment="s" />
  <species id="O2_m" name="O2_m" speciesType="O2" initialConcentration="5.05e-05" boundaryCondition="false" compartment="m" />
  <species id="O2_p" name="O2_p" speciesType="O2" initialConcentration="5.05e-05" boundaryCondition="false" compartment="p" />
  <species id="ADP_r" name="ADP_r" speciesType="ADP" initialConcentration="0.000132" boundaryCondition="false" compartment="r" />
  <species id="ADP_c" name="ADP_c" speciesType="ADP" initialConcentration="0.000132" boundaryCondition="false" compartment="c" />
  <species id="ADP_s" name="ADP_s" speciesType="ADP" initialConcentration="0.000132" boundaryCondition="true" compartment="s" />
  <species id="ADP_l" name="ADP_l" speciesType="ADP" initialConcentration="0.000132" boundaryCondition="false" compartment="l" />
  <species id="ADP_m" name="ADP_m" speciesType="ADP" initialConcentration="0.000132" boundaryCondition="false" compartment="m" />
  <species id="ADP_p" name="ADP_p" speciesType="ADP" initialConcentration="0.000132" boundaryCondition="false" compartment="p" />
  <species id="Pi_r" name="Pi_r" speciesType="Pi" initialConcentration="0.0105" boundaryCondition="false" compartment="r" />
  <species id="Pi_c" name="Pi_c" speciesType="Pi" initialConcentration="0.0105" boundaryCondition="false" compartment="c" />
  <species id="Pi_s" name="Pi_s" speciesType="Pi" initialConcentration="0.056" boundaryCondition="true" compartment="s" />
  <species id="Pi_l" name="Pi_l" speciesType="Pi" initialConcentration="0.0105" boundaryCondition="false" compartment="l" />
  <species id="Pi_m" name="Pi_m" speciesType="Pi" initialConcentration="0.0105" boundaryCondition="false" compartment="m" />
  <species id="Pi_p" name="Pi_p" speciesType="Pi" initialConcentration="0.0105" boundaryCondition="false" compartment="p" />
  <species id="CoA_r" name="CoA_r" speciesType="CoA" initialConcentration="0.00026" boundaryCondition="false" compartment="r" />
  <species id="CoA_c" name="CoA_c" speciesType="CoA" initialConcentration="0.00026" boundaryCondition="true" compartment="c" />
  <species id="CoA_m" name="CoA_m" speciesType="CoA" initialConcentration="0.00026" boundaryCondition="false" compartment="m" />
  <species id="CoA_p" name="CoA_p" speciesType="CoA" initialConcentration="0.00026" boundaryCondition="false" compartment="p" />
  <species id="CO2_r" name="CO2_r" speciesType="CO2" initialConcentration="0.025" boundaryCondition="false" compartment="r" />
  <species id="CO2_b" name="CO2_b" speciesType="CO2" initialConcentration="0.025" boundaryCondition="true" compartment="b" />
  <species id="CO2_c" name="CO2_c" speciesType="CO2" initialConcentration="0.025" boundaryCondition="false" compartment="c" />
  <species id="CO2_s" name="CO2_s" speciesType="CO2" initialConcentration="0.025" boundaryCondition="true" compartment="s" />
  <species id="CO2_m" name="CO2_m" speciesType="CO2" initialConcentration="0.025" boundaryCondition="false" compartment="m" />
  <species id="CO2_p" name="CO2_p" speciesType="CO2" initialConcentration="0.025" boundaryCondition="false" compartment="p" />
  <species id="PPi_r" name="PPi_r" speciesType="PPi" initialConcentration="10e-9" boundaryCondition="false" compartment="r" />
  <species id="PPi_c" name="PPi_c" speciesType="PPi" initialConcentration="10e-9" boundaryCondition="true" compartment="c" />
  <species id="PPi_s" name="PPi_s" speciesType="PPi" initialConcentration="10e-9" boundaryCondition="true" compartment="s" />
  <species id="PPi_m" name="PPi_m" speciesType="PPi" initialConcentration="10e-9" boundaryCondition="false" compartment="m" />
  <species id="PPi_n" name="PPi_n" speciesType="PPi" initialConcentration="10e-9" boundaryCondition="false" compartment="n" />
  <species id="PPi_p" name="PPi_p" speciesType="PPi" initialConcentration="10e-9" boundaryCondition="false" compartment="p" />
  <species id="NH3_c" name="NH3_c" speciesType="NH3" initialConcentration="0.000525" boundaryCondition="false" compartment="c" />
  <species id="NH3_s" name="NH3_s" speciesType="NH3" initialConcentration="0.019" boundaryCondition="true" compartment="s" />
  <species id="NH3_m" name="NH3_m" speciesType="NH3" initialConcentration="0.000525" boundaryCondition="false" compartment="m" />
  <species id="UDP_r" name="UDP_r" speciesType="UDP" initialConcentration="0.00026" boundaryCondition="false" compartment="r" />
  <species id="UDP_c" name="UDP_c" speciesType="UDP" initialConcentration="0.00026" boundaryCondition="false" compartment="c" />
  <species id="UDP_s" name="UDP_s" speciesType="UDP" initialConcentration="0.00026" boundaryCondition="true" compartment="s" />
  <species id="FAD_c" name="FAD_c" speciesType="FAD" initialConcentration="0.00026" boundaryCondition="true" compartment="c" />
  <species id="FAD_s" name="FAD_s" speciesType="FAD" initialConcentration="0.00026" boundaryCondition="true" compartment="s" />
  <species id="FAD_m" name="FAD_m" speciesType="FAD" initialConcentration="0.00026" boundaryCondition="false" compartment="m" />
  <species id="Pyridoxal-P_c" name="Pyridoxal-P_c" speciesType="Pyridoxal-P" initialConcentration="0.00026" boundaryCondition="true" compartment="c" />
  <species id="Pyridoxal-P_s" name="Pyridoxal-P_s" speciesType="Pyridoxal-P" initialConcentration="0.00026" boundaryCondition="true" compartment="s" />
  <species id="SAM_c" name="SAM_c" speciesType="SAM" initialConcentration="0.00026" boundaryCondition="false" compartment="c" />
  <species id="AMP_r" name="AMP_r" speciesType="AMP" initialConcentration="0.00042" boundaryCondition="false" compartment="r" />
  <species id="AMP_c" name="AMP_c" speciesType="AMP" initialConcentration="0.00042" boundaryCondition="false" compartment="c" />
  <species id="AMP_s" name="AMP_s" speciesType="AMP" initialConcentration="0.00042" boundaryCondition="true" compartment="s" />
  <species id="AMP_m" name="AMP_m" speciesType="AMP" initialConcentration="0.00042" boundaryCondition="false" compartment="m" />
  <species id="AMP_p" name="AMP_p" speciesType="AMP" initialConcentration="0.00042" boundaryCondition="false" compartment="p" />
  <species id="SAH_c" name="SAH_c" speciesType="SAH" initialConcentration="0.00026" boundaryCondition="false" compartment="c" />
  <species id="Pyruvate_c" name="Pyruvate_c" speciesType="Pyruvate" initialConcentration="0.00155" boundaryCondition="false" compartment="c" />
  <species id="Pyruvate_s" name="Pyruvate_s" speciesType="Pyruvate" initialConcentration="0.00155" boundaryCondition="true" compartment="s" />
  <species id="Pyruvate_m" name="Pyruvate_m" speciesType="Pyruvate" initialConcentration="0.00155" boundaryCondition="false" compartment="m" />
  <species id="Pyruvate_p" name="Pyruvate_p" speciesType="Pyruvate" initialConcentration="0.00155" boundaryCondition="false" compartment="p" />
  <species id="Acetyl-CoA_r" name="Acetyl-CoA_r" speciesType="Acetyl-CoA" initialConcentration="0.000505" boundaryCondition="false" compartment="r" />
  <species id="Acetyl-CoA_c" name="Acetyl-CoA_c" speciesType="Acetyl-CoA" initialConcentration="0.000505" boundaryCondition="false" compartment="c" />
  <species id="Acetyl-CoA_m" name="Acetyl-CoA_m" speciesType="Acetyl-CoA" initialConcentration="0.000505" boundaryCondition="false" compartment="m" />
  <species id="Acetyl-CoA_p" name="Acetyl-CoA_p" speciesType="Acetyl-CoA" initialConcentration="0.000505" boundaryCondition="false" compartment="p" />
  <species id="Glutamate_c" name="Glutamate_c" speciesType="Glutamate" initialConcentration="0.015" boundaryCondition="true" compartment="c" />
  <species id="Glutamate_s" name="Glutamate_s" speciesType="Glutamate" initialConcentration="0.015" boundaryCondition="true" compartment="s" />
  <species id="Glutamate_l" name="Glutamate_l" speciesType="Glutamate" initialConcentration="0.015" boundaryCondition="false" compartment="l" />
  <species id="Glutamate_m" name="Glutamate_m" speciesType="Glutamate" initialConcentration="0.015" boundaryCondition="false" compartment="m" />
  <species id="AKG_c" name="AKG_c" speciesType="AKG" initialConcentration="0.00055" boundaryCondition="false" compartment="c" />
  <species id="AKG_s" name="AKG_s" speciesType="AKG" initialConcentration="0.00055" boundaryCondition="true" compartment="s" />
  <species id="AKG_m" name="AKG_m" speciesType="AKG" initialConcentration="0.00055" boundaryCondition="false" compartment="m" />
  <species id="AKG_p" name="AKG_p" speciesType="AKG" initialConcentration="0.00055" boundaryCondition="false" compartment="p" />
  <species id="H2O2_c" name="H2O2_c" speciesType="H2O2" initialConcentration="0.00026" boundaryCondition="false" compartment="c" />
  <species id="H2O2_s" name="H2O2_s" speciesType="H2O2" initialConcentration="0.00026" boundaryCondition="true" compartment="s" />
  <species id="H2O2_m" name="H2O2_m" speciesType="H2O2" initialConcentration="0.00026" boundaryCondition="false" compartment="m" />
  <species id="H2O2_p" name="H2O2_p" speciesType="H2O2" initialConcentration="0.00026" boundaryCondition="false" compartment="p" />
  <species id="UDP-glucose_r" name="UDP-glucose_r" speciesType="UDP-glucose" initialConcentration="0.00255" boundaryCondition="false" compartment="r" />
  <species id="UDP-glucose_c" name="UDP-glucose_c" speciesType="UDP-glucose" initialConcentration="0.00255" boundaryCondition="true" compartment="c" />
  <species id="UDP-glucose_s" name="UDP-glucose_s" speciesType="UDP-glucose" initialConcentration="0.00255" boundaryCondition="true" compartment="s" />
  <species id="Glucose_r" name="Glucose_r" speciesType="Glucose" initialConcentration="0.00026" boundaryCondition="false" compartment="r" />
  <species id="Glucose_c" name="Glucose_c" speciesType="Glucose" initialConcentration="0.00026" boundaryCondition="false" compartment="c" />
  <species id="Glucose_s" name="Glucose_s" speciesType="Glucose" initialConcentration="0.02" boundaryCondition="true" compartment="s" />
  <species id="Heme_c" name="Heme_c" speciesType="Heme" initialConcentration="0.00026" boundaryCondition="true" compartment="c" />
  <species id="Heme_m" name="Heme_m" speciesType="Heme" initialConcentration="0.00026" boundaryCondition="true" compartment="m" />
  <species id="Acetate_c" name="Acetate_c" speciesType="Acetate" initialConcentration="0.00026" boundaryCondition="false" compartment="c" />
  <species id="Acetate_s" name="Acetate_s" speciesType="Acetate" initialConcentration="0.00026" boundaryCondition="true" compartment="s" />
  <species id="Acetate_m" name="Acetate_m" speciesType="Acetate" initialConcentration="0.00026" boundaryCondition="false" compartment="m" />
  <species id="GDP_c" name="GDP_c" speciesType="GDP" initialConcentration="0.000132" boundaryCondition="false" compartment="c" />
  <species id="GDP_s" name="GDP_s" speciesType="GDP" initialConcentration="0.000132" boundaryCondition="true" compartment="s" />
  <species id="GDP_m" name="GDP_m" speciesType="GDP" initialConcentration="0.000132" boundaryCondition="false" compartment="m" />
  <species id="OAA_c" name="OAA_c" speciesType="OAA" initialConcentration="5.05e-05" boundaryCondition="false" compartment="c" />
  <species id="OAA_m" name="OAA_m" speciesType="OAA" initialConcentration="5.05e-05" boundaryCondition="false" compartment="m" />
  <species id="Glycine_c" name="Glycine_c" speciesType="Glycine" initialConcentration="0.00026" boundaryCondition="true" compartment="c" />
  <species id="Glycine_s" name="Glycine_s" speciesType="Glycine" initialConcentration="0.00026" boundaryCondition="true" compartment="s" />
  <species id="Glycine_l" name="Glycine_l" speciesType="Glycine" initialConcentration="0.00026" boundaryCondition="false" compartment="l" />
  <species id="Glycine_m" name="Glycine_m" speciesType="Glycine" initialConcentration="0.00026" boundaryCondition="false" compartment="m" />
  <species id="Alanine_c" name="Alanine_c" speciesType="Alanine" initialConcentration="0.00026" boundaryCondition="true" compartment="c" />
  <species id="Alanine_s" name="Alanine_s" speciesType="Alanine" initialConcentration="0.00026" boundaryCondition="true" compartment="s" />
  <species id="Alanine_l" name="Alanine_l" speciesType="Alanine" initialConcentration="0.00026" boundaryCondition="false" compartment="l" />
  <species id="Alanine_m" name="Alanine_m" speciesType="Alanine" initialConcentration="0.00026" boundaryCondition="false" compartment="m" />
  <species id="Succinate_c" name="Succinate_c" speciesType="Succinate" initialConcentration="0.00026" boundaryCondition="false" compartment="c" />
  <species id="Succinate_s" name="Succinate_s" speciesType="Succinate" initialConcentration="0.00026" boundaryCondition="true" compartment="s" />
  <species id="Succinate_m" name="Succinate_m" speciesType="Succinate" initialConcentration="0.00026" boundaryCondition="false" compartment="m" />
  <species id="UDP-N-acetylglucosamine_r" name="UDP-N-acetylglucosamine_r" speciesType="UDP-N-acetylglucosamine" initialConcentration="0.00026" boundaryCondition="false" compartment="r" />
  <species id="UDP-N-acetylglucosamine_c" name="UDP-N-acetylglucosamine_c" speciesType="UDP-N-acetylglucosamine" initialConcentration="0.00026" boundaryCondition="true" compartment="c" />
  <species id="GTP_c" name="GTP_c" speciesType="GTP" initialConcentration="0.000338" boundaryCondition="true" compartment="c" />
  <species id="GTP_s" name="GTP_s" speciesType="GTP" initialConcentration="0.000338" boundaryCondition="true" compartment="s" />
  <species id="GTP_m" name="GTP_m" speciesType="GTP" initialConcentration="0.000338" boundaryCondition="false" compartment="m" />
  <species id="Lysine_c" name="Lysine_c" speciesType="Lysine" initialConcentration="0.00026" boundaryCondition="true" compartment="c" />
  <species id="Lysine_s" name="Lysine_s" speciesType="Lysine" initialConcentration="0.00026" boundaryCondition="true" compartment="s" />
  <species id="Lysine_l" name="Lysine_l" speciesType="Lysine" initialConcentration="0.00026" boundaryCondition="false" compartment="l" />
  <species id="Lysine_m" name="Lysine_m" speciesType="Lysine" initialConcentration="0.00026" boundaryCondition="false" compartment="m" />
  <species id="Aspartate_c" name="Aspartate_c" speciesType="Aspartate" initialConcentration="0.00055" boundaryCondition="true" compartment="c" />
  <species id="Aspartate_s" name="Aspartate_s" speciesType="Aspartate" initialConcentration="0.00055" boundaryCondition="true" compartment="s" />
  <species id="Aspartate_l" name="Aspartate_l" speciesType="Aspartate" initialConcentration="0.00055" boundaryCondition="false" compartment="l" />
  <species id="Aspartate_m" name="Aspartate_m" speciesType="Aspartate" initialConcentration="0.00055" boundaryCondition="false" compartment="m" />
  <species id="GSH_c" name="GSH_c" speciesType="GSH" initialConcentration="0.00026" boundaryCondition="false" compartment="c" />
  <species id="GSH_s" name="GSH_s" speciesType="GSH" initialConcentration="0.00026" boundaryCondition="true" compartment="s" />
  <species id="GSH_m" name="GSH_m" speciesType="GSH" initialConcentration="0.00026" boundaryCondition="false" compartment="m" />
  <species id="UDP-galactose_r" name="UDP-galactose_r" speciesType="UDP-galactose" initialConcentration="0.00026" boundaryCondition="false" compartment="r" />
  <species id="UDP-galactose_c" name="UDP-galactose_c" speciesType="UDP-galactose" initialConcentration="0.00026" boundaryCondition="true" compartment="c" />
  <species id="PAPS_c" name="PAPS_c" speciesType="PAPS" initialConcentration="0.00026" boundaryCondition="true" compartment="c" />
  <species id="PAP_c" name="PAP_c" speciesType="PAP" initialConcentration="0.00026" boundaryCondition="false" compartment="c" />
  <species id="CMP_r" name="CMP_r" speciesType="CMP" initialConcentration="0.00026" boundaryCondition="false" compartment="r" />
  <species id="CMP_c" name="CMP_c" speciesType="CMP" initialConcentration="0.00026" boundaryCondition="false" compartment="c" />
  <species id="CMP_s" name="CMP_s" speciesType="CMP" initialConcentration="0.00026" boundaryCondition="true" compartment="s" />
  <species id="CMP_m" name="CMP_m" speciesType="CMP" initialConcentration="0.00026" boundaryCondition="false" compartment="m" />
  <species id="Formate_r" name="Formate_r" speciesType="Formate" initialConcentration="0.00026" boundaryCondition="false" compartment="r" />
  <species id="Formate_c" name="Formate_c" speciesType="Formate" initialConcentration="0.00026" boundaryCondition="false" compartment="c" />
  <species id="Formate_s" name="Formate_s" speciesType="Formate" initialConcentration="0.00026" boundaryCondition="true" compartment="s" />
  <species id="Formate_m" name="Formate_m" speciesType="Formate" initialConcentration="0.00026" boundaryCondition="false" compartment="m" />
  <species id="Sulfate_b" name="Sulfate_b" speciesType="Sulfate" initialConcentration="0.0026" boundaryCondition="true" compartment="b" />
  <species id="Sulfate_c" name="Sulfate_c" speciesType="Sulfate" initialConcentration="0.0026" boundaryCondition="false" compartment="c" />
  <species id="Sulfate_s" name="Sulfate_s" speciesType="Sulfate" initialConcentration="0.003" boundaryCondition="true" compartment="s" />
  <species id="Sulfate_m" name="Sulfate_m" speciesType="Sulfate" initialConcentration="0.0026" boundaryCondition="false" compartment="m" />
  <species id="FMN_c" name="FMN_c" speciesType="FMN" initialConcentration="0.00026" boundaryCondition="false" compartment="c" />
  <species id="Arginine_c" name="Arginine_c" speciesType="Arginine" initialConcentration="0.00026" boundaryCondition="true" compartment="c" />
  <species id="Arginine_s" name="Arginine_s" speciesType="Arginine" initialConcentration="0.00026" boundaryCondition="true" compartment="s" />
  <species id="Arginine_l" name="Arginine_l" speciesType="Arginine" initialConcentration="0.00026" boundaryCondition="false" compartment="l" />
  <species id="Arginine_m" name="Arginine_m" speciesType="Arginine" initialConcentration="0.00026" boundaryCondition="false" compartment="m" />
  <species id="CTP_c" name="CTP_c" speciesType="CTP" initialConcentration="0.00026" boundaryCondition="true" compartment="c" />
  <species id="CTP_s" name="CTP_s" speciesType="CTP" initialConcentration="0.00026" boundaryCondition="true" compartment="s" />
  <species id="CTP_m" name="CTP_m" speciesType="CTP" initialConcentration="0.00026" boundaryCondition="false" compartment="m" />
  <species id="CTP_n" name="CTP_n" speciesType="CTP" initialConcentration="0.00026" boundaryCondition="false" compartment="n" />
  <species id="Glutamine_c" name="Glutamine_c" speciesType="Glutamine" initialConcentration="0.00026" boundaryCondition="true" compartment="c" />
  <species id="Glutamine_s" name="Glutamine_s" speciesType="Glutamine" initialConcentration="0.00026" boundaryCondition="true" compartment="s" />
  <species id="Glutamine_l" name="Glutamine_l" speciesType="Glutamine" initialConcentration="0.00026" boundaryCondition="false" compartment="l" />
  <species id="Glutamine_m" name="Glutamine_m" speciesType="Glutamine" initialConcentration="0.00026" boundaryCondition="false" compartment="m" />
  <species id="Serine_c" name="Serine_c" speciesType="Serine" initialConcentration="0.00026" boundaryCondition="true" compartment="c" />
  <species id="Serine_s" name="Serine_s" speciesType="Serine" initialConcentration="0.00026" boundaryCondition="true" compartment="s" />
  <species id="Serine_l" name="Serine_l" speciesType="Serine" initialConcentration="0.00026" boundaryCondition="false" compartment="l" />
  <species id="Serine_m" name="Serine_m" speciesType="Serine" initialConcentration="0.00026" boundaryCondition="false" compartment="m" />
  <species id="Formaldehyde_c" name="Formaldehyde_c" speciesType="Formaldehyde" initialConcentration="0.00026" boundaryCondition="false" compartment="c" />
  <species id="Formaldehyde_s" name="Formaldehyde_s" speciesType="Formaldehyde" initialConcentration="0.00026" boundaryCondition="true" compartment="s" />
  <species id="Thiamin-PP_m" name="Thiamin-PP_m" speciesType="Thiamin-PP" initialConcentration="0.00026" boundaryCondition="false" compartment="m" />
  <species id="Ascorbate_c" name="Ascorbate_c" speciesType="Ascorbate" initialConcentration="0.00026" boundaryCondition="false" compartment="c" />
  <species id="Ascorbate_s" name="Ascorbate_s" speciesType="Ascorbate" initialConcentration="0.00026" boundaryCondition="true" compartment="s" />
  <species id="Methionine_c" name="Methionine_c" speciesType="Methionine" initialConcentration="0.00026" boundaryCondition="true" compartment="c" />
  <species id="Methionine_s" name="Methionine_s" speciesType="Methionine" initialConcentration="0.00026" boundaryCondition="true" compartment="s" />
  <species id="Methionine_l" name="Methionine_l" speciesType="Methionine" initialConcentration="0.00026" boundaryCondition="false" compartment="l" />
  <species id="Methionine_m" name="Methionine_m" speciesType="Methionine" initialConcentration="0.00026" boundaryCondition="false" compartment="m" />
  <species id="PEP_c" name="PEP_c" speciesType="PEP" initialConcentration="17e-6" boundaryCondition="false" compartment="c" />
  <species id="PEP_m" name="PEP_m" speciesType="PEP" initialConcentration="17e-6" boundaryCondition="false" compartment="m" />
  <species id="UTP_c" name="UTP_c" speciesType="UTP" initialConcentration="0.00026" boundaryCondition="true" compartment="c" />
  <species id="UTP_s" name="UTP_s" speciesType="UTP" initialConcentration="0.00026" boundaryCondition="true" compartment="s" />
  <species id="Ornithine_c" name="Ornithine_c" speciesType="Ornithine" initialConcentration="0.00026" boundaryCondition="false" compartment="c" />
  <species id="Ornithine_s" name="Ornithine_s" speciesType="Ornithine" initialConcentration="0.00026" boundaryCondition="true" compartment="s" />
  <species id="Ornithine_m" name="Ornithine_m" speciesType="Ornithine" initialConcentration="0.00026" boundaryCondition="false" compartment="m" />
  <species id="Tryptophan_c" name="Tryptophan_c" speciesType="Tryptophan" initialConcentration="0.00026" boundaryCondition="true" compartment="c" />
  <species id="Tryptophan_s" name="Tryptophan_s" speciesType="Tryptophan" initialConcentration="0.00026" boundaryCondition="true" compartment="s" />
  <species id="Tryptophan_l" name="Tryptophan_l" speciesType="Tryptophan" initialConcentration="0.00026" boundaryCondition="false" compartment="l" />
  <species id="Phenylalanine_c" name="Phenylalanine_c" speciesType="Phenylalanine" initialConcentration="0.00026" boundaryCondition="true" compartment="c" />
  <species id="Phenylalanine_s" name="Phenylalanine_s" speciesType="Phenylalanine" initialConcentration="0.00026" boundaryCondition="true" compartment="s" />
  <species id="Phenylalanine_l" name="Phenylalanine_l" speciesType="Phenylalanine" initialConcentration="0.00026" boundaryCondition="false" compartment="l" />
  <species id="Phenylalanine_m" name="Phenylalanine_m" speciesType="Phenylalanine" initialConcentration="0.00026" boundaryCondition="false" compartment="m" />
  <species id="H+(PG)_c" name="H+(PG)_c" speciesType="H+(PG)" initialConcentration="1e-07" boundaryCondition="false" compartment="c" />
  <species id="H+(PG)_s" name="H+(PG)_s" speciesType="H+(PG)" initialConcentration="1e-07" boundaryCondition="true" compartment="s" />
  <species id="H+(PG)_m" name="H+(PG)_m" speciesType="H+(PG)" initialConcentration="1e-11" boundaryCondition="false" compartment="m" />
  <species id="H+(PG)_p" name="H+(PG)_p" speciesType="H+(PG)" initialConcentration="1e-07" boundaryCondition="false" compartment="p" />
  <species id="ITP_c" name="ITP_c" speciesType="ITP" initialConcentration="0.00026" boundaryCondition="false" compartment="c" />
  <species id="ITP_s" name="ITP_s" speciesType="ITP" initialConcentration="0.00026" boundaryCondition="true" compartment="s" />
  <species id="Tyrosine_c" name="Tyrosine_c" speciesType="Tyrosine" initialConcentration="0.00026" boundaryCondition="true" compartment="c" />
  <species id="Tyrosine_s" name="Tyrosine_s" speciesType="Tyrosine" initialConcentration="0.00026" boundaryCondition="true" compartment="s" />
  <species id="Tyrosine_l" name="Tyrosine_l" speciesType="Tyrosine" initialConcentration="0.00026" boundaryCondition="false" compartment="l" />
  <species id="Tyrosine_m" name="Tyrosine_m" speciesType="Tyrosine" initialConcentration="0.00026" boundaryCondition="false" compartment="m" />
  <species id="Malonyl-CoA_r" name="Malonyl-CoA_r" speciesType="Malonyl-CoA" initialConcentration="0.00026" boundaryCondition="false" compartment="r" />
  <species id="Malonyl-CoA_c" name="Malonyl-CoA_c" speciesType="Malonyl-CoA" initialConcentration="0.00026" boundaryCondition="false" compartment="c" />
  <species id="Malonyl-CoA_m" name="Malonyl-CoA_m" speciesType="Malonyl-CoA" initialConcentration="0.00026" boundaryCondition="false" compartment="m" />
  <species id="Malonyl-CoA_p" name="Malonyl-CoA_p" speciesType="Malonyl-CoA" initialConcentration="0.00026" boundaryCondition="false" compartment="p" />
  <species id="Acetaldehyde_c" name="Acetaldehyde_c" speciesType="Acetaldehyde" initialConcentration="0.00026" boundaryCondition="false" compartment="c" />
  <species id="Acetaldehyde_s" name="Acetaldehyde_s" speciesType="Acetaldehyde" initialConcentration="0.00026" boundaryCondition="true" compartment="s" />
  <species id="Fructose-6P_c" name="Fructose-6P_c" speciesType="Fructose-6P" initialConcentration="0.0004" boundaryCondition="false" compartment="c" />
  <species id="Urea_c" name="Urea_c" speciesType="Urea" initialConcentration="0.00026" boundaryCondition="false" compartment="c" />
  <species id="Urea_s" name="Urea_s" speciesType="Urea" initialConcentration="0.00026" boundaryCondition="true" compartment="s" />
  <species id="Urea_m" name="Urea_m" speciesType="Urea" initialConcentration="0.00026" boundaryCondition="false" compartment="m" />
  <species id="Sucrose_s" name="Sucrose_s" speciesType="Sucrose" initialConcentration="0.00026" boundaryCondition="true" compartment="s" />
  <species id="Succinyl-CoA_m" name="Succinyl-CoA_m" speciesType="Succinyl-CoA" initialConcentration="0.00026" boundaryCondition="false" compartment="m" />
  <species id="Glucose-6P_r" name="Glucose-6P_r" speciesType="Glucose-6P" initialConcentration="0.0021" boundaryCondition="false" compartment="r" />
  <species id="Glucose-6P_c" name="Glucose-6P_c" speciesType="Glucose-6P" initialConcentration="0.0021" boundaryCondition="false" compartment="c" />
  <species id="sn-Glycerol-3P_c" name="sn-Glycerol-3P_c" speciesType="sn-Glycerol-3P" initialConcentration="0.0011" boundaryCondition="false" compartment="c" />
  <species id="sn-Glycerol-3P_m" name="sn-Glycerol-3P_m" speciesType="sn-Glycerol-3P" initialConcentration="0.0011" boundaryCondition="false" compartment="m" />
  <species id="sn-Glycerol-3P_p" name="sn-Glycerol-3P_p" speciesType="sn-Glycerol-3P" initialConcentration="0.0011" boundaryCondition="false" compartment="p" />
  <species id="Sulfite_c" name="Sulfite_c" speciesType="Sulfite" initialConcentration="0.0026" boundaryCondition="true" compartment="c" />
  <species id="Sulfite_m" name="Sulfite_m" speciesType="Sulfite" initialConcentration="0.0026" boundaryCondition="false" compartment="m" />
  <species id="Fructose_c" name="Fructose_c" speciesType="Fructose" initialConcentration="0.00026" boundaryCondition="false" compartment="c" />
  <species id="Fructose_s" name="Fructose_s" speciesType="Fructose" initialConcentration="0.00026" boundaryCondition="true" compartment="s" />
  <species id="GDP-mannose_c" name="GDP-mannose_c" speciesType="GDP-mannose" initialConcentration="0.00026" boundaryCondition="true" compartment="c" />
  <species id="Cysteine_c" name="Cysteine_c" speciesType="Cysteine" initialConcentration="0.00026" boundaryCondition="true" compartment="c" />
  <species id="Cysteine_s" name="Cysteine_s" speciesType="Cysteine" initialConcentration="0.00026" boundaryCondition="true" compartment="s" />
  <species id="Cysteine_l" name="Cysteine_l" speciesType="Cysteine" initialConcentration="0.00026" boundaryCondition="false" compartment="l" />
  <species id="Cysteine_m" name="Cysteine_m" speciesType="Cysteine" initialConcentration="0.00026" boundaryCondition="false" compartment="m" />
  <species id="beta-Alanine_c" name="beta-Alanine_c" speciesType="beta-Alanine" initialConcentration="0.00026" boundaryCondition="false" compartment="c" />
  <species id="beta-Alanine_s" name="beta-Alanine_s" speciesType="beta-Alanine" initialConcentration="0.00026" boundaryCondition="true" compartment="s" />
  <species id="beta-Alanine_m" name="beta-Alanine_m" speciesType="beta-Alanine" initialConcentration="0.00026" boundaryCondition="false" compartment="m" />
  <species id="Propanoyl-CoA_c" name="Propanoyl-CoA_c" speciesType="Propanoyl-CoA" initialConcentration="0.00026" boundaryCondition="false" compartment="c" />
  <species id="Propanoyl-CoA_m" name="Propanoyl-CoA_m" speciesType="Propanoyl-CoA" initialConcentration="0.00026" boundaryCondition="false" compartment="m" />
  <species id="Propanoyl-CoA_p" name="Propanoyl-CoA_p" speciesType="Propanoyl-CoA" initialConcentration="0.00026" boundaryCondition="false" compartment="p" />
  <species id="THF_c" name="THF_c" speciesType="THF" initialConcentration="0.00026" boundaryCondition="true" compartment="c" />
  <species id="THF_m" name="THF_m" speciesType="THF" initialConcentration="0.00026" boundaryCondition="true" compartment="m" />
  <species id="Glucose-1P_c" name="Glucose-1P_c" speciesType="Glucose-1P" initialConcentration="0.00026" boundaryCondition="false" compartment="c" />
  <species id="Glucose-1P_s" name="Glucose-1P_s" speciesType="Glucose-1P" initialConcentration="0.00026" boundaryCondition="true" compartment="s" />
  <species id="IDP_c" name="IDP_c" speciesType="IDP" initialConcentration="0.00026" boundaryCondition="false" compartment="c" />
  <species id="IDP_s" name="IDP_s" speciesType="IDP" initialConcentration="0.00026" boundaryCondition="true" compartment="s" />
  <species id="UMP_r" name="UMP_r" speciesType="UMP" initialConcentration="0.00026" boundaryCondition="false" compartment="r" />
  <species id="UMP_c" name="UMP_c" speciesType="UMP" initialConcentration="0.00026" boundaryCondition="false" compartment="c" />
  <species id="UMP_s" name="UMP_s" speciesType="UMP" initialConcentration="0.00026" boundaryCondition="true" compartment="s" />
  <species id="Uracil_c" name="Uracil_c" speciesType="Uracil" initialConcentration="0.00026" boundaryCondition="false" compartment="c" />
  <species id="Uracil_s" name="Uracil_s" speciesType="Uracil" initialConcentration="0.00026" boundaryCondition="true" compartment="s" />
  <species id="Anthranilate_c" name="Anthranilate_c" speciesType="Anthranilate" initialConcentration="0.00026" boundaryCondition="false" compartment="c" />
  <species id="2-Oxobutyrate_c" name="2-Oxobutyrate_c" speciesType="2-Oxobutyrate" initialConcentration="0.00026" boundaryCondition="false" compartment="c" />
  <species id="2-Oxobutyrate_m" name="2-Oxobutyrate_m" speciesType="2-Oxobutyrate" initialConcentration="0.00026" boundaryCondition="false" compartment="m" />
  <species id="DHAP_c" name="DHAP_c" speciesType="DHAP" initialConcentration="0.002505" boundaryCondition="false" compartment="c" />
  <species id="DHAP_s" name="DHAP_s" speciesType="DHAP" initialConcentration="0.002505" boundaryCondition="true" compartment="s" />
  <species id="DHAP_p" name="DHAP_p" speciesType="DHAP" initialConcentration="0.002505" boundaryCondition="false" compartment="p" />
  <species id="CDP_c" name="CDP_c" speciesType="CDP" initialConcentration="0.00026" boundaryCondition="false" compartment="c" />
  <species id="CDP_s" name="CDP_s" speciesType="CDP" initialConcentration="0.00026" boundaryCondition="true" compartment="s" />
  <species id="CDP_m" name="CDP_m" speciesType="CDP" initialConcentration="0.00026" boundaryCondition="false" compartment="m" />
  <species id="Choline_c" name="Choline_c" speciesType="Choline" initialConcentration="0.00026" boundaryCondition="true" compartment="c" />
  <species id="Choline_s" name="Choline_s" speciesType="Choline" initialConcentration="0.00026" boundaryCondition="true" compartment="s" />
  <species id="Chloride_c" name="Chloride_c" speciesType="Chloride" initialConcentration="0.00026" boundaryCondition="false" compartment="c" />
  <species id="Chloride_s" name="Chloride_s" speciesType="Chloride" initialConcentration="0.00026" boundaryCondition="false" compartment="s" />
  <species id="Glycerol_c" name="Glycerol_c" speciesType="Glycerol" initialConcentration="0.00026" boundaryCondition="false" compartment="c" />
  <species id="Glycerol_s" name="Glycerol_s" speciesType="Glycerol" initialConcentration="0.00026" boundaryCondition="true" compartment="s" />
  <species id="Glycerol_m" name="Glycerol_m" speciesType="Glycerol" initialConcentration="0.00026" boundaryCondition="false" compartment="m" />
  <species id="Ribose-5P_r" name="Ribose-5P_r" speciesType="Ribose-5P" initialConcentration="0.000505" boundaryCondition="false" compartment="r" />
  <species id="Ribose-5P_c" name="Ribose-5P_c" speciesType="Ribose-5P" initialConcentration="0.000505" boundaryCondition="false" compartment="c" />
  <species id="GAP_c" name="GAP_c" speciesType="GAP" initialConcentration="0.000505" boundaryCondition="false" compartment="c" />
  <species id="PRPP_c" name="PRPP_c" speciesType="PRPP" initialConcentration="0.00026" boundaryCondition="false" compartment="c" />
  <species id="PRPP_s" name="PRPP_s" speciesType="PRPP" initialConcentration="0.00026" boundaryCondition="true" compartment="s" />
  <species id="Ribose_c" name="Ribose_c" speciesType="Ribose" initialConcentration="0.00026" boundaryCondition="false" compartment="c" />
  <species id="Ribose_s" name="Ribose_s" speciesType="Ribose" initialConcentration="0.00026" boundaryCondition="true" compartment="s" />
  <species id="Fumarate_c" name="Fumarate_c" speciesType="Fumarate" initialConcentration="0.00026" boundaryCondition="false" compartment="c" />
  <species id="Fumarate_m" name="Fumarate_m" speciesType="Fumarate" initialConcentration="0.00026" boundaryCondition="false" compartment="m" />
  <species id="Leucine_c" name="Leucine_c" speciesType="Leucine" initialConcentration="0.00026" boundaryCondition="true" compartment="c" />
  <species id="Leucine_s" name="Leucine_s" speciesType="Leucine" initialConcentration="0.00026" boundaryCondition="true" compartment="s" />
  <species id="Leucine_l" name="Leucine_l" speciesType="Leucine" initialConcentration="0.00026" boundaryCondition="false" compartment="l" />
  <species id="Leucine_m" name="Leucine_m" speciesType="Leucine" initialConcentration="0.00026" boundaryCondition="false" compartment="m" />
  <species id="Galactose_c" name="Galactose_c" speciesType="Galactose" initialConcentration="0.00026" boundaryCondition="false" compartment="c" />
  <species id="Galactose_s" name="Galactose_s" speciesType="Galactose" initialConcentration="0.00026" boundaryCondition="true" compartment="s" />
  <species id="Ferricytochrome_C_m" name="Ferricytochrome_C_m" speciesType="Ferricytochrome_C" boundaryCondition="false" compartment="m" />
  <species id="Ferrocytochrome_C_m" name="Ferrocytochrome_C_m" speciesType="Ferrocytochrome_C" boundaryCondition="false" compartment="m" />
  <species id="GSSG_c" name="GSSG_c" speciesType="GSSG" initialConcentration="0.00026" boundaryCondition="false" compartment="c" />
  <species id="GSSG_s" name="GSSG_s" speciesType="GSSG" initialConcentration="0.00026" boundaryCondition="true" compartment="s" />
  <species id="GSSG_m" name="GSSG_m" speciesType="GSSG" initialConcentration="0.00026" boundaryCondition="false" compartment="m" />
  <species id="CMP-N-acetylneuraminate_c" name="CMP-N-acetylneuraminate_c" speciesType="CMP-N-acetylneuraminate" initialConcentration="0.00026" boundaryCondition="true" compartment="c" />
  <species id="CMP-N-acetylneuraminate_n" name="CMP-N-acetylneuraminate_n" speciesType="CMP-N-acetylneuraminate" initialConcentration="0.00026" boundaryCondition="false" compartment="n" />
  <species id="Isopentenyl-PP_p" name="Isopentenyl-PP_p" speciesType="Isopentenyl-PP" initialConcentration="0.00026" boundaryCondition="false" compartment="p" />
  <species id="IMP_c" name="IMP_c" speciesType="IMP" initialConcentration="0.00026" boundaryCondition="false" compartment="c" />
  <species id="IMP_s" name="IMP_s" speciesType="IMP" initialConcentration="0.00026" boundaryCondition="true" compartment="s" />
  <species id="dATP_c" name="dATP_c" speciesType="dATP" initialConcentration="0.00026" boundaryCondition="true" compartment="c" />
  <species id="dATP_m" name="dATP_m" speciesType="dATP" initialConcentration="0.00026" boundaryCondition="false" compartment="m" />
  <species id="Methanol_c" name="Methanol_c" speciesType="Methanol" initialConcentration="0.00026" boundaryCondition="false" compartment="c" />
  <species id="Methanol_s" name="Methanol_s" speciesType="Methanol" initialConcentration="0.00026" boundaryCondition="true" compartment="s" />
  <species id="Putrescine_c" name="Putrescine_c" speciesType="Putrescine" initialConcentration="0.00026" boundaryCondition="false" compartment="c" />
  <species id="Putrescine_s" name="Putrescine_s" speciesType="Putrescine" initialConcentration="0.00026" boundaryCondition="true" compartment="s" />
  <species id="Putrescine_m" name="Putrescine_m" speciesType="Putrescine" initialConcentration="0.00026" boundaryCondition="false" compartment="m" />
  <species id="Histidine_c" name="Histidine_c" speciesType="Histidine" initialConcentration="0.00026" boundaryCondition="true" compartment="c" />
  <species id="Histidine_s" name="Histidine_s" speciesType="Histidine" initialConcentration="0.00026" boundaryCondition="true" compartment="s" />
  <species id="Histidine_l" name="Histidine_l" speciesType="Histidine" initialConcentration="0.00026" boundaryCondition="false" compartment="l" />
  <species id="Histidine_m" name="Histidine_m" speciesType="Histidine" initialConcentration="0.00026" boundaryCondition="false" compartment="m" />
  <species id="Butyryl-CoA_c" name="Butyryl-CoA_c" speciesType="Butyryl-CoA" initialConcentration="0.00026" boundaryCondition="false" compartment="c" />
  <species id="Butyryl-CoA_m" name="Butyryl-CoA_m" speciesType="Butyryl-CoA" initialConcentration="0.00026" boundaryCondition="false" compartment="m" />
  <species id="Inositol_r" name="Inositol_r" speciesType="Inositol" initialConcentration="0.00026" boundaryCondition="false" compartment="r" />
  <species id="Inositol_c" name="Inositol_c" speciesType="Inositol" initialConcentration="0.00026" boundaryCondition="false" compartment="c" />
  <species id="Inositol_s" name="Inositol_s" speciesType="Inositol" initialConcentration="0.00026" boundaryCondition="true" compartment="s" />
  <species id="N-Acetylglucosamine_r" name="N-Acetylglucosamine_r" speciesType="N-Acetylglucosamine" initialConcentration="0.00026" boundaryCondition="false" compartment="r" />
  <species id="N-Acetylglucosamine_c" name="N-Acetylglucosamine_c" speciesType="N-Acetylglucosamine" initialConcentration="0.00026" boundaryCondition="false" compartment="c" />
  <species id="N-Acetylglucosamine_l" name="N-Acetylglucosamine_l" speciesType="N-Acetylglucosamine" initialConcentration="0.00026" boundaryCondition="false" compartment="l" />
  <species id="3-Methyl-2-oxobutyrate_m" name="3-Methyl-2-oxobutyrate_m" speciesType="3-Methyl-2-oxobutyrate" initialConcentration="0.00026" boundaryCondition="false" compartment="m" />
  <species id="5,10-Methylene-THF_c" name="5,10-Methylene-THF_c" speciesType="5,10-Methylene-THF" initialConcentration="0.00026" boundaryCondition="false" compartment="c" />
  <species id="5,10-Methylene-THF_m" name="5,10-Methylene-THF_m" speciesType="5,10-Methylene-THF" initialConcentration="0.00026" boundaryCondition="false" compartment="m" />
  <species id="GMP_c" name="GMP_c" speciesType="GMP" initialConcentration="0.00026" boundaryCondition="false" compartment="c" />
  <species id="GMP_s" name="GMP_s" speciesType="GMP" initialConcentration="0.00026" boundaryCondition="true" compartment="s" />
  <species id="GMP_m" name="GMP_m" speciesType="GMP" initialConcentration="0.00026" boundaryCondition="false" compartment="m" />
  <species id="Adenine_c" name="Adenine_c" speciesType="Adenine" initialConcentration="0.00026" boundaryCondition="false" compartment="c" />
  <species id="Adenine_s" name="Adenine_s" speciesType="Adenine" initialConcentration="0.00026" boundaryCondition="true" compartment="s" />
  <species id="Proline_c" name="Proline_c" speciesType="Proline" initialConcentration="0.00026" boundaryCondition="true" compartment="c" />
  <species id="Proline_s" name="Proline_s" speciesType="Proline" initialConcentration="0.00026" boundaryCondition="true" compartment="s" />
  <species id="Proline_l" name="Proline_l" speciesType="Proline" initialConcentration="0.00026" boundaryCondition="false" compartment="l" />
  <species id="Proline_m" name="Proline_m" speciesType="Proline" initialConcentration="0.00026" boundaryCondition="false" compartment="m" />
  <species id="Malate_c" name="Malate_c" speciesType="Malate" initialConcentration="0.00505" boundaryCondition="false" compartment="c" />
  <species id="Malate_m" name="Malate_m" speciesType="Malate" initialConcentration="0.00505" boundaryCondition="false" compartment="m" />
  <species id="Asparagine_c" name="Asparagine_c" speciesType="Asparagine" initialConcentration="0.00026" boundaryCondition="true" compartment="c" />
  <species id="Asparagine_s" name="Asparagine_s" speciesType="Asparagine" initialConcentration="0.00026" boundaryCondition="true" compartment="s" />
  <species id="Asparagine_l" name="Asparagine_l" speciesType="Asparagine" initialConcentration="0.00026" boundaryCondition="false" compartment="l" />
  <species id="Asparagine_m" name="Asparagine_m" speciesType="Asparagine" initialConcentration="0.00026" boundaryCondition="false" compartment="m" />
  <species id="Nicotinamide_c" name="Nicotinamide_c" speciesType="Nicotinamide" initialConcentration="0.00026" boundaryCondition="false" compartment="c" />
  <species id="Nicotinamide_s" name="Nicotinamide_s" speciesType="Nicotinamide" initialConcentration="0.00026" boundaryCondition="true" compartment="s" />
  <species id="Palmitoyl-CoA_r" name="Palmitoyl-CoA_r" speciesType="Palmitoyl-CoA" initialConcentration="0.00026" boundaryCondition="false" compartment="r" />
  <species id="Palmitoyl-CoA_c" name="Palmitoyl-CoA_c" speciesType="Palmitoyl-CoA" initialConcentration="0.00026" boundaryCondition="false" compartment="c" />
  <species id="Palmitoyl-CoA_m" name="Palmitoyl-CoA_m" speciesType="Palmitoyl-CoA" initialConcentration="0.00026" boundaryCondition="false" compartment="m" />
  <species id="Palmitoyl-CoA_p" name="Palmitoyl-CoA_p" speciesType="Palmitoyl-CoA" initialConcentration="0.00026" boundaryCondition="false" compartment="p" />
  <species id="Homocysteine_c" name="Homocysteine_c" speciesType="Homocysteine" initialConcentration="0.00026" boundaryCondition="false" compartment="c" />
  <species id="Citrate_c" name="Citrate_c" speciesType="Citrate" initialConcentration="0.0105" boundaryCondition="false" compartment="c" />
  <species id="Citrate_s" name="Citrate_s" speciesType="Citrate" initialConcentration="0.0105" boundaryCondition="true" compartment="s" />
  <species id="Citrate_m" name="Citrate_m" speciesType="Citrate" initialConcentration="0.0105" boundaryCondition="false" compartment="m" />
  <species id="Mannose_c" name="Mannose_c" speciesType="Mannose" initialConcentration="0.00026" boundaryCondition="false" compartment="c" />
  <species id="Mannose_s" name="Mannose_s" speciesType="Mannose" initialConcentration="0.00026" boundaryCondition="true" compartment="s" />
  <species id="Propanoate_c" name="Propanoate_c" speciesType="Propanoate" initialConcentration="0.00026" boundaryCondition="false" compartment="c" />
  <species id="Propanoate_s" name="Propanoate_s" speciesType="Propanoate" initialConcentration="0.00026" boundaryCondition="true" compartment="s" />
  <species id="Propanoate_m" name="Propanoate_m" speciesType="Propanoate" initialConcentration="0.00026" boundaryCondition="false" compartment="m" />
  <species id="Acetoacetate_c" name="Acetoacetate_c" speciesType="Acetoacetate" initialConcentration="0.00026" boundaryCondition="false" compartment="c" />
  <species id="Acetoacetate_s" name="Acetoacetate_s" speciesType="Acetoacetate" initialConcentration="0.00026" boundaryCondition="true" compartment="s" />
  <species id="Acetoacetate_m" name="Acetoacetate_m" speciesType="Acetoacetate" initialConcentration="0.00026" boundaryCondition="false" compartment="m" />
  <species id="UDP-glucuronate_r" name="UDP-glucuronate_r" speciesType="UDP-glucuronate" initialConcentration="0.00026" boundaryCondition="false" compartment="r" />
  <species id="UDP-glucuronate_c" name="UDP-glucuronate_c" speciesType="UDP-glucuronate" initialConcentration="0.00026" boundaryCondition="true" compartment="c" />
  <species id="Hydroxypyruvate_c" name="Hydroxypyruvate_c" speciesType="Hydroxypyruvate" initialConcentration="0.00026" boundaryCondition="false" compartment="c" />
  <species id="Carbamoyl-P_c" name="Carbamoyl-P_c" speciesType="Carbamoyl-P" initialConcentration="0.00026" boundaryCondition="false" compartment="c" />
  <species id="Carbamoyl-P_m" name="Carbamoyl-P_m" speciesType="Carbamoyl-P" initialConcentration="0.00026" boundaryCondition="false" compartment="m" />
  <species id="5-Methylthioadenosine_c" name="5-Methylthioadenosine_c" speciesType="5-Methylthioadenosine" initialConcentration="0.00026" boundaryCondition="true" compartment="c" />
  <species id="Thymine_c" name="Thymine_c" speciesType="Thymine" initialConcentration="0.00026" boundaryCondition="false" compartment="c" />
  <species id="Thymine_s" name="Thymine_s" speciesType="Thymine" initialConcentration="0.00026" boundaryCondition="true" compartment="s" />
  <species id="Thymine_m" name="Thymine_m" speciesType="Thymine" initialConcentration="0.00026" boundaryCondition="false" compartment="m" />
  <species id="Agmatine_m" name="Agmatine_m" speciesType="Agmatine" initialConcentration="0.00026" boundaryCondition="false" compartment="m" />
  <species id="Valine_c" name="Valine_c" speciesType="Valine" initialConcentration="0.00026" boundaryCondition="true" compartment="c" />
  <species id="Valine_s" name="Valine_s" speciesType="Valine" initialConcentration="0.00026" boundaryCondition="true" compartment="s" />
  <species id="Valine_l" name="Valine_l" speciesType="Valine" initialConcentration="0.00026" boundaryCondition="false" compartment="l" />
  <species id="Valine_m" name="Valine_m" speciesType="Valine" initialConcentration="0.00026" boundaryCondition="false" compartment="m" />
  <species id="Glycerone_s" name="Glycerone_s" speciesType="Glycerone" initialConcentration="0.00026" boundaryCondition="true" compartment="s" />
  <species id="L-Lactate_c" name="L-Lactate_c" speciesType="L-Lactate" initialConcentration="0.00026" boundaryCondition="false" compartment="c" />
  <species id="L-Lactate_s" name="L-Lactate_s" speciesType="L-Lactate" initialConcentration="0.00026" boundaryCondition="true" compartment="s" />
  <species id="L-Lactate_m" name="L-Lactate_m" speciesType="L-Lactate" initialConcentration="0.00026" boundaryCondition="false" compartment="m" />
  <species id="L-Lactate_p" name="L-Lactate_p" speciesType="L-Lactate" initialConcentration="0.00026" boundaryCondition="false" compartment="p" />
  <species id="Cholesterol_r" name="Cholesterol_r" speciesType="Cholesterol" initialConcentration="1e-8" boundaryCondition="true" compartment="r" />
  <species id="Cholesterol_b" name="Cholesterol_b" speciesType="Cholesterol" initialConcentration="1e-8" boundaryCondition="true" compartment="b" />
  <species id="Cholesterol_c" name="Cholesterol_c" speciesType="Cholesterol" initialConcentration="1e-8" boundaryCondition="false" compartment="c" />
  <species id="Cholesterol_s" name="Cholesterol_s" speciesType="Cholesterol" initialConcentration="1e-8" boundaryCondition="true" compartment="s" />
  <species id="Cholesterol_l" name="Cholesterol_l" speciesType="Cholesterol" initialConcentration="1e-8" boundaryCondition="false" compartment="l" />
  <species id="Threonine_c" name="Threonine_c" speciesType="Threonine" initialConcentration="0.00026" boundaryCondition="true" compartment="c" />
  <species id="Threonine_s" name="Threonine_s" speciesType="Threonine" initialConcentration="0.00026" boundaryCondition="true" compartment="s" />
  <species id="Threonine_l" name="Threonine_l" speciesType="Threonine" initialConcentration="0.00026" boundaryCondition="false" compartment="l" />
  <species id="Threonine_m" name="Threonine_m" speciesType="Threonine" initialConcentration="0.00026" boundaryCondition="false" compartment="m" />
  <species id="Ethanolamine_c" name="Ethanolamine_c" speciesType="Ethanolamine" initialConcentration="0.00026" boundaryCondition="true" compartment="c" />
  <species id="UDP-xylose_r" name="UDP-xylose_r" speciesType="UDP-xylose" initialConcentration="0.00026" boundaryCondition="false" compartment="r" />
  <species id="UDP-xylose_c" name="UDP-xylose_c" speciesType="UDP-xylose" initialConcentration="0.00026" boundaryCondition="true" compartment="c" />
  <species id="Glucuronate_c" name="Glucuronate_c" speciesType="Glucuronate" initialConcentration="0.00026" boundaryCondition="true" compartment="c" />
  <species id="3PG_c" name="3PG_c" speciesType="3PG" initialConcentration="0.00026" boundaryCondition="false" compartment="c" />
  <species id="3PG_m" name="3PG_m" speciesType="3PG" initialConcentration="0.00026" boundaryCondition="false" compartment="m" />
  <species id="Ribulose-5P_r" name="Ribulose-5P_r" speciesType="Ribulose-5P" initialConcentration="0.00026" boundaryCondition="false" compartment="r" />
  <species id="Ribulose-5P_c" name="Ribulose-5P_c" speciesType="Ribulose-5P" initialConcentration="0.00026" boundaryCondition="false" compartment="c" />
  <species id="UDP-N-acetyl-D-galactosamine_c" name="UDP-N-acetyl-D-galactosamine_c" speciesType="UDP-N-acetyl-D-galactosamine" initialConcentration="0.00026" boundaryCondition="true" compartment="c" />
  <species id="dADP_c" name="dADP_c" speciesType="dADP" initialConcentration="0.00026" boundaryCondition="false" compartment="c" />
  <species id="dADP_m" name="dADP_m" speciesType="dADP" initialConcentration="0.00026" boundaryCondition="false" compartment="m" />
  <species id="Acetone_s" name="Acetone_s" speciesType="Acetone" initialConcentration="0.00026" boundaryCondition="true" compartment="s" />
  <species id="Acetone_m" name="Acetone_m" speciesType="Acetone" initialConcentration="0.00026" boundaryCondition="false" compartment="m" />
  <species id="Maltose_s" name="Maltose_s" speciesType="Maltose" initialConcentration="0.00026" boundaryCondition="true" compartment="s" />
  <species id="Oxalate_c" name="Oxalate_c" speciesType="Oxalate" initialConcentration="0.00026" boundaryCondition="false" compartment="c" />
  <species id="Oxalate_m" name="Oxalate_m" speciesType="Oxalate" initialConcentration="0.00026" boundaryCondition="false" compartment="m" />
  <species id="Adenosine_c" name="Adenosine_c" speciesType="Adenosine" initialConcentration="0.00026" boundaryCondition="false" compartment="c" />
  <species id="Adenosine_s" name="Adenosine_s" speciesType="Adenosine" initialConcentration="0.00026" boundaryCondition="true" compartment="s" />
  <species id="Adenosine_m" name="Adenosine_m" speciesType="Adenosine" initialConcentration="0.00026" boundaryCondition="false" compartment="m" />
  <species id="Sarcosine_c" name="Sarcosine_c" speciesType="Sarcosine" initialConcentration="0.00026" boundaryCondition="false" compartment="c" />
  <species id="Sarcosine_s" name="Sarcosine_s" speciesType="Sarcosine" initialConcentration="0.00026" boundaryCondition="true" compartment="s" />
  <species id="Thymidine_c" name="Thymidine_c" speciesType="Thymidine" initialConcentration="0.00026" boundaryCondition="false" compartment="c" />
  <species id="Thymidine_s" name="Thymidine_s" speciesType="Thymidine" initialConcentration="0.00026" boundaryCondition="true" compartment="s" />
  <species id="Thymidine_m" name="Thymidine_m" speciesType="Thymidine" initialConcentration="0.00026" boundaryCondition="false" compartment="m" />
  <species id="Arachidonate_r" name="Arachidonate_r" speciesType="Arachidonate" initialConcentration="0.00026" boundaryCondition="false" compartment="r" />
  <species id="Arachidonate_c" name="Arachidonate_c" speciesType="Arachidonate" initialConcentration="0.00026" boundaryCondition="false" compartment="c" />
  <species id="Arachidonate_s" name="Arachidonate_s" speciesType="Arachidonate" initialConcentration="0.00026" boundaryCondition="true" compartment="s" />
  <species id="Arachidonate_l" name="Arachidonate_l" speciesType="Arachidonate" initialConcentration="0.00026" boundaryCondition="false" compartment="l" />
  <species id="Arachidonate_p" name="Arachidonate_p" speciesType="Arachidonate" initialConcentration="0.00026" boundaryCondition="false" compartment="p" />
  <species id="3-Oxopropanoate_m" name="3-Oxopropanoate_m" speciesType="3-Oxopropanoate" initialConcentration="0.00026" boundaryCondition="false" compartment="m" />
  <species id="Adenylyl_sulfate_c" name="Adenylyl_sulfate_c" speciesType="Adenylyl_sulfate" initialConcentration="0.00026" boundaryCondition="false" compartment="c" />
  <species id="ACP_c" name="ACP_c" speciesType="ACP" initialConcentration="0.00026" boundaryCondition="false" compartment="c" />
  <species id="D-Xylulose-5P_c" name="D-Xylulose-5P_c" speciesType="D-Xylulose-5P" initialConcentration="0.00026" boundaryCondition="false" compartment="c" />
  <species id="Succinate_semialdehyde_m" name="Succinate_semialdehyde_m" speciesType="Succinate_semialdehyde" initialConcentration="0.00026" boundaryCondition="false" compartment="m" />
  <species id="4-Methyl-2-oxopentanoate_m" name="4-Methyl-2-oxopentanoate_m" speciesType="4-Methyl-2-oxopentanoate" initialConcentration="0.00026" boundaryCondition="false" compartment="m" />
  <species id="10-Formyl-THF_c" name="10-Formyl-THF_c" speciesType="10-Formyl-THF" initialConcentration="0.00026" boundaryCondition="true" compartment="c" />
  <species id="10-Formyl-THF_m" name="10-Formyl-THF_m" speciesType="10-Formyl-THF" initialConcentration="0.00026" boundaryCondition="true" compartment="m" />
  <species id="Dimethylallyl-PP_p" name="Dimethylallyl-PP_p" speciesType="Dimethylallyl-PP" initialConcentration="0.00026" boundaryCondition="false" compartment="p" />
  <species id="1,3DPG_c" name="1,3DPG_c" speciesType="1,3DPG" initialConcentration="0.00026" boundaryCondition="false" compartment="c" />
  <species id="K+_c" name="K+_c" speciesType="K+" initialConcentration="0.00026" boundaryCondition="false" compartment="c" />
  <species id="K+_s" name="K+_s" speciesType="K+" initialConcentration="0.022" boundaryCondition="true" compartment="s" />
  <species id="dCMP_c" name="dCMP_c" speciesType="dCMP" initialConcentration="0.00026" boundaryCondition="false" compartment="c" />
  <species id="Guanine_c" name="Guanine_c" speciesType="Guanine" initialConcentration="0.00026" boundaryCondition="false" compartment="c" />
  <species id="Guanine_s" name="Guanine_s" speciesType="Guanine" initialConcentration="0.00026" boundaryCondition="true" compartment="s" />
  <species id="Lactose_s" name="Lactose_s" speciesType="Lactose" initialConcentration="0.00026" boundaryCondition="true" compartment="s" />
  <species id="Taurine_c" name="Taurine_c" speciesType="Taurine" initialConcentration="0.00026" boundaryCondition="false" compartment="c" />
  <species id="Taurine_s" name="Taurine_s" speciesType="Taurine" initialConcentration="0.00026" boundaryCondition="true" compartment="s" />
  <species id="Taurine_p" name="Taurine_p" speciesType="Taurine" initialConcentration="0.00026" boundaryCondition="false" compartment="p" />
  <species id="Butyrate_c" name="Butyrate_c" speciesType="Butyrate" initialConcentration="0.00026" boundaryCondition="false" compartment="c" />
  <species id="Butyrate_s" name="Butyrate_s" speciesType="Butyrate" initialConcentration="0.00026" boundaryCondition="true" compartment="s" />
  <species id="Lipoamide_m" name="Lipoamide_m" speciesType="Lipoamide" initialConcentration="0.00026" boundaryCondition="false" compartment="m" />
  <species id="Palmitate_r" name="Palmitate_r" speciesType="Palmitate" initialConcentration="0.00026" boundaryCondition="false" compartment="r" />
  <species id="Palmitate_c" name="Palmitate_c" speciesType="Palmitate" initialConcentration="0.00026" boundaryCondition="false" compartment="c" />
  <species id="Palmitate_s" name="Palmitate_s" speciesType="Palmitate" initialConcentration="0.00026" boundaryCondition="true" compartment="s" />
  <species id="Palmitate_l" name="Palmitate_l" speciesType="Palmitate" initialConcentration="0.00026" boundaryCondition="false" compartment="l" />
  <species id="Palmitate_p" name="Palmitate_p" speciesType="Palmitate" initialConcentration="0.00026" boundaryCondition="false" compartment="p" />
  <species id="Pyridoxal_c" name="Pyridoxal_c" speciesType="Pyridoxal" initialConcentration="0.00026" boundaryCondition="false" compartment="c" />
  <species id="Pyridoxal_s" name="Pyridoxal_s" speciesType="Pyridoxal" initialConcentration="0.00026" boundaryCondition="true" compartment="s" />
  <species id="Isomaltose_s" name="Isomaltose_s" speciesType="Isomaltose" initialConcentration="0.00026" boundaryCondition="true" compartment="s" />
  <species id="Nicotinate_c" name="Nicotinate_c" speciesType="Nicotinate" initialConcentration="0.00026" boundaryCondition="false" compartment="c" />
  <species id="Nicotinate_s" name="Nicotinate_s" speciesType="Nicotinate" initialConcentration="0.00026" boundaryCondition="true" compartment="s" />
  <species id="Riboflavin_c" name="Riboflavin_c" speciesType="Riboflavin" initialConcentration="0.00026" boundaryCondition="false" compartment="c" />
  <species id="Riboflavin_s" name="Riboflavin_s" speciesType="Riboflavin" initialConcentration="0.00026" boundaryCondition="true" compartment="s" />
  <species id="Glycerate_c" name="Glycerate_c" speciesType="Glycerate" initialConcentration="0.00026" boundaryCondition="false" compartment="c" />
  <species id="Glycerate_m" name="Glycerate_m" speciesType="Glycerate" initialConcentration="0.00026" boundaryCondition="false" compartment="m" />
  <species id="Hypoxanthine_c" name="Hypoxanthine_c" speciesType="Hypoxanthine" initialConcentration="0.00026" boundaryCondition="false" compartment="c" />
  <species id="Hypoxanthine_s" name="Hypoxanthine_s" speciesType="Hypoxanthine" initialConcentration="0.00026" boundaryCondition="true" compartment="s" />
  <species id="Homoserine_c" name="Homoserine_c" speciesType="Homoserine" initialConcentration="0.00026" boundaryCondition="false" compartment="c" />
  <species id="Homoserine_s" name="Homoserine_s" speciesType="Homoserine" initialConcentration="0.00026" boundaryCondition="true" compartment="s" />
  <species id="Dihydrobiopterin_c" name="Dihydrobiopterin_c" speciesType="Dihydrobiopterin" initialConcentration="0.00026" boundaryCondition="true" compartment="c" />
  <species id="N-Acetylneuraminate_c" name="N-Acetylneuraminate_c" speciesType="N-Acetylneuraminate" initialConcentration="0.00026" boundaryCondition="true" compartment="c" />
  <species id="N-Acetylneuraminate_n" name="N-Acetylneuraminate_n" speciesType="N-Acetylneuraminate" initialConcentration="0.00026" boundaryCondition="false" compartment="n" />
  <species id="Tetrahydrobiopterin_c" name="Tetrahydrobiopterin_c" speciesType="Tetrahydrobiopterin" initialConcentration="0.00026" boundaryCondition="false" compartment="c" />
  <species id="Mannose-6P_c" name="Mannose-6P_c" speciesType="Mannose-6P" initialConcentration="0.00026" boundaryCondition="false" compartment="c" />
  <species id="Erythrose-4P_c" name="Erythrose-4P_c" speciesType="Erythrose-4P" initialConcentration="0.00026" boundaryCondition="false" compartment="c" />
  <species id="H2S_c" name="H2S_c" speciesType="H2S" initialConcentration="0.00026" boundaryCondition="false" compartment="c" />
  <species id="H2S_s" name="H2S_s" speciesType="H2S" initialConcentration="0.00026" boundaryCondition="true" compartment="s" />
  <species id="dGTP_c" name="dGTP_c" speciesType="dGTP" initialConcentration="0.00026" boundaryCondition="true" compartment="c" />
  <species id="dGTP_s" name="dGTP_s" speciesType="dGTP" initialConcentration="0.00026" boundaryCondition="true" compartment="s" />
  <species id="dGTP_m" name="dGTP_m" speciesType="dGTP" initialConcentration="0.00026" boundaryCondition="false" compartment="m" />
  <species id="HCO3-_b" name="HCO3-_b" speciesType="HCO3-" initialConcentration="0.0026" boundaryCondition="true" compartment="b" />
  <species id="HCO3-_c" name="HCO3-_c" speciesType="HCO3-" initialConcentration="0.0026" boundaryCondition="false" compartment="c" />
  <species id="HCO3-_s" name="HCO3-_s" speciesType="HCO3-" initialConcentration="0.0026" boundaryCondition="false" compartment="s" />
  <species id="HCO3-_m" name="HCO3-_m" speciesType="HCO3-" initialConcentration="0.0026" boundaryCondition="false" compartment="m" />
  <species id="Inosine_c" name="Inosine_c" speciesType="Inosine" initialConcentration="0.00026" boundaryCondition="false" compartment="c" />
  <species id="Inosine_s" name="Inosine_s" speciesType="Inosine" initialConcentration="0.00026" boundaryCondition="true" compartment="s" />
  <species id="Orotate_c" name="Orotate_c" speciesType="Orotate" initialConcentration="0.00026" boundaryCondition="false" compartment="c" />
  <species id="Orotate_s" name="Orotate_s" speciesType="Orotate" initialConcentration="0.00026" boundaryCondition="true" compartment="s" />
  <species id="Uridine_c" name="Uridine_c" speciesType="Uridine" initialConcentration="0.00026" boundaryCondition="false" compartment="c" />
  <species id="Uridine_s" name="Uridine_s" speciesType="Uridine" initialConcentration="0.00026" boundaryCondition="true" compartment="s" />
  <species id="Creatine_c" name="Creatine_c" speciesType="Creatine" initialConcentration="0.00026" boundaryCondition="false" compartment="c" />
  <species id="Creatine_s" name="Creatine_s" speciesType="Creatine" initialConcentration="0.00026" boundaryCondition="true" compartment="s" />
  <species id="CDP-choline_r" name="CDP-choline_r" speciesType="CDP-choline" initialConcentration="0.00026" boundaryCondition="false" compartment="r" />
  <species id="CDP-choline_c" name="CDP-choline_c" speciesType="CDP-choline" initialConcentration="0.00026" boundaryCondition="false" compartment="c" />
  <species id="Isocitrate_c" name="Isocitrate_c" speciesType="Isocitrate" initialConcentration="38e-6" boundaryCondition="false" compartment="c" />
  <species id="Isocitrate_m" name="Isocitrate_m" speciesType="Isocitrate" initialConcentration="38e-6" boundaryCondition="false" compartment="m" />
  <species id="Isocitrate_p" name="Isocitrate_p" speciesType="Isocitrate" initialConcentration="38e-6" boundaryCondition="false" compartment="p" />
  <species id="L-Xylulose_c" name="L-Xylulose_c" speciesType="L-Xylulose" initialConcentration="0.00026" boundaryCondition="false" compartment="c" />
  <species id="Pyridoxine_c" name="Pyridoxine_c" speciesType="Pyridoxine" initialConcentration="0.00026" boundaryCondition="false" compartment="c" />
  <species id="Pyridoxine_s" name="Pyridoxine_s" speciesType="Pyridoxine" initialConcentration="0.00026" boundaryCondition="true" compartment="s" />
  <species id="Spermidine_c" name="Spermidine_c" speciesType="Spermidine" initialConcentration="0.00026" boundaryCondition="false" compartment="c" />
  <species id="Spermidine_s" name="Spermidine_s" speciesType="Spermidine" initialConcentration="0.00026" boundaryCondition="true" compartment="s" />
  <species id="L-Carnitine_r" name="L-Carnitine_r" speciesType="L-Carnitine" initialConcentration="0.00026" boundaryCondition="false" compartment="r" />
  <species id="L-Carnitine_c" name="L-Carnitine_c" speciesType="L-Carnitine" initialConcentration="0.00026" boundaryCondition="false" compartment="c" />
  <species id="L-Carnitine_m" name="L-Carnitine_m" speciesType="L-Carnitine" initialConcentration="0.00026" boundaryCondition="false" compartment="m" />
  <species id="L-Carnitine_p" name="L-Carnitine_p" speciesType="L-Carnitine" initialConcentration="0.00026" boundaryCondition="false" compartment="p" />
  <species id="Sphingosine_c" name="Sphingosine_c" speciesType="Sphingosine" initialConcentration="0.00026" boundaryCondition="false" compartment="c" />
  <species id="2-Oxoadipate_c" name="2-Oxoadipate_c" speciesType="2-Oxoadipate" initialConcentration="0.00026" boundaryCondition="false" compartment="c" />
  <species id="2-Oxoadipate_m" name="2-Oxoadipate_m" speciesType="2-Oxoadipate" initialConcentration="0.00026" boundaryCondition="false" compartment="m" />
  <species id="GDP-L-fucose_c" name="GDP-L-fucose_c" speciesType="GDP-L-fucose" initialConcentration="0.00026" boundaryCondition="true" compartment="c" />
  <species id="Citrulline_c" name="Citrulline_c" speciesType="Citrulline" initialConcentration="0.00026" boundaryCondition="false" compartment="c" />
  <species id="Citrulline_s" name="Citrulline_s" speciesType="Citrulline" initialConcentration="0.00026" boundaryCondition="true" compartment="s" />
  <species id="Citrulline_m" name="Citrulline_m" speciesType="Citrulline" initialConcentration="0.00026" boundaryCondition="false" compartment="m" />
  <species id="Kynurenine_c" name="Kynurenine_c" speciesType="Kynurenine" initialConcentration="0.00026" boundaryCondition="false" compartment="c" />
  <species id="Glucosamine_c" name="Glucosamine_c" speciesType="Glucosamine" initialConcentration="0.00026" boundaryCondition="true" compartment="c" />
  <species id="Glucosamine_s" name="Glucosamine_s" speciesType="Glucosamine" initialConcentration="0.00026" boundaryCondition="true" compartment="s" />
  <species id="Deoxyguanosine_c" name="Deoxyguanosine_c" speciesType="Deoxyguanosine" initialConcentration="0.00026" boundaryCondition="false" compartment="c" />
  <species id="Deoxyguanosine_s" name="Deoxyguanosine_s" speciesType="Deoxyguanosine" initialConcentration="0.00026" boundaryCondition="true" compartment="s" />
  <species id="Deoxyguanosine_m" name="Deoxyguanosine_m" speciesType="Deoxyguanosine" initialConcentration="0.00026" boundaryCondition="false" compartment="m" />
  <species id="Acetoacetyl-CoA_c" name="Acetoacetyl-CoA_c" speciesType="Acetoacetyl-CoA" initialConcentration="1e-5" boundaryCondition="false" compartment="c" />
  <species id="Acetoacetyl-CoA_m" name="Acetoacetyl-CoA_m" speciesType="Acetoacetyl-CoA" initialConcentration="1e-5" boundaryCondition="false" compartment="m" />
  <species id="Acetoacetyl-CoA_p" name="Acetoacetyl-CoA_p" speciesType="Acetoacetyl-CoA" initialConcentration="1e-5" boundaryCondition="false" compartment="p" />
  <species id="4-Aminobutyrate_c" name="4-Aminobutyrate_c" speciesType="4-Aminobutyrate" initialConcentration="0.00026" boundaryCondition="false" compartment="c" />
  <species id="4-Aminobutyrate_m" name="4-Aminobutyrate_m" speciesType="4-Aminobutyrate" initialConcentration="0.00026" boundaryCondition="false" compartment="m" />
  <species id="(S)-Dihydroorotate_c" name="(S)-Dihydroorotate_c" speciesType="(S)-Dihydroorotate" initialConcentration="0.00026" boundaryCondition="false" compartment="c" />
  <species id="Geranyl-PP_p" name="Geranyl-PP_p" speciesType="Geranyl-PP" initialConcentration="0.00026" boundaryCondition="false" compartment="p" />
  <species id="Thioredoxin_c" name="Thioredoxin_c" speciesType="Thioredoxin" initialConcentration="1e-10" boundaryCondition="true" compartment="c" />
  <species id="Oxidized_thioredoxin_c" name="Oxidized_thioredoxin_c" speciesType="Oxidized_thioredoxin" initialConcentration="0.00026" boundaryCondition="false" compartment="c" />
  <species id="6-Phospho-D-gluconate_r" name="6-Phospho-D-gluconate_r" speciesType="6-Phospho-D-gluconate" initialConcentration="0.00026" boundaryCondition="false" compartment="r" />
  <species id="6-Phospho-D-gluconate_c" name="6-Phospho-D-gluconate_c" speciesType="6-Phospho-D-gluconate" initialConcentration="0.00026" boundaryCondition="false" compartment="c" />
  <species id="Ethanolamine-P_c" name="Ethanolamine-P_c" speciesType="Ethanolamine-P" initialConcentration="0.00026" boundaryCondition="false" compartment="c" />
  <species id="2-Methyl-3-oxopropanoate_c" name="2-Methyl-3-oxopropanoate_c" speciesType="2-Methyl-3-oxopropanoate" initialConcentration="0.00026" boundaryCondition="false" compartment="c" />
  <species id="2-Methyl-3-oxopropanoate_m" name="2-Methyl-3-oxopropanoate_m" speciesType="2-Methyl-3-oxopropanoate" initialConcentration="0.00026" boundaryCondition="false" compartment="m" />
  <species id="Glucosamine-6P_c" name="Glucosamine-6P_c" speciesType="Glucosamine-6P" initialConcentration="0.00026" boundaryCondition="false" compartment="c" />
  <species id="Fructose-1,6PP_c" name="Fructose-1,6PP_c" speciesType="Fructose-1,6PP" initialConcentration="0.0021" boundaryCondition="false" compartment="c" />
  <species id="HMG-CoA_c" name="HMG-CoA_c" speciesType="HMG-CoA" initialConcentration="0.00026" boundaryCondition="false" compartment="c" />
  <species id="HMG-CoA_m" name="HMG-CoA_m" speciesType="HMG-CoA" initialConcentration="0.00026" boundaryCondition="false" compartment="m" />
  <species id="HMG-CoA_p" name="HMG-CoA_p" speciesType="HMG-CoA" initialConcentration="0.00026" boundaryCondition="false" compartment="p" />
  <species id="N-Acetylglucosamine-6P_c" name="N-Acetylglucosamine-6P_c" speciesType="N-Acetylglucosamine-6P" initialConcentration="0.00026" boundaryCondition="false" compartment="c" />
  <species id="dAMP_c" name="dAMP_c" speciesType="dAMP" initialConcentration="0.00026" boundaryCondition="false" compartment="c" />
  <species id="dGDP_c" name="dGDP_c" speciesType="dGDP" initialConcentration="0.00026" boundaryCondition="false" compartment="c" />
  <species id="dGDP_m" name="dGDP_m" speciesType="dGDP" initialConcentration="0.00026" boundaryCondition="false" compartment="m" />
  <species id="dGMP_c" name="dGMP_c" speciesType="dGMP" initialConcentration="0.00026" boundaryCondition="false" compartment="c" />
  <species id="dGMP_s" name="dGMP_s" speciesType="dGMP" initialConcentration="0.00026" boundaryCondition="true" compartment="s" />
  <species id="dGMP_m" name="dGMP_m" speciesType="dGMP" initialConcentration="0.00026" boundaryCondition="false" compartment="m" />
  <species id="dTDP_c" name="dTDP_c" speciesType="dTDP" initialConcentration="0.00026" boundaryCondition="false" compartment="c" />
  <species id="dTDP_s" name="dTDP_s" speciesType="dTDP" initialConcentration="0.00026" boundaryCondition="true" compartment="s" />
  <species id="dTMP_c" name="dTMP_c" speciesType="dTMP" initialConcentration="0.00026" boundaryCondition="false" compartment="c" />
  <species id="dTMP_s" name="dTMP_s" speciesType="dTMP" initialConcentration="0.00026" boundaryCondition="true" compartment="s" />
  <species id="dTMP_m" name="dTMP_m" speciesType="dTMP" initialConcentration="0.00026" boundaryCondition="false" compartment="m" />
  <species id="dUMP_c" name="dUMP_c" speciesType="dUMP" initialConcentration="0.00026" boundaryCondition="false" compartment="c" />
  <species id="dUMP_m" name="dUMP_m" speciesType="dUMP" initialConcentration="0.00026" boundaryCondition="false" compartment="m" />
  <species id="Urate_c" name="Urate_c" speciesType="Urate" initialConcentration="0.00026" boundaryCondition="false" compartment="c" />
  <species id="Urate_s" name="Urate_s" speciesType="Urate" initialConcentration="0.00026" boundaryCondition="true" compartment="s" />
  <species id="Urate_p" name="Urate_p" speciesType="Urate" initialConcentration="0.00026" boundaryCondition="false" compartment="p" />
  <species id="Thiamin_c" name="Thiamin_c" speciesType="Thiamin" initialConcentration="0.00026" boundaryCondition="false" compartment="c" />
  <species id="Thiamin_s" name="Thiamin_s" speciesType="Thiamin" initialConcentration="0.00026" boundaryCondition="true" compartment="s" />
  <species id="Xylitol_c" name="Xylitol_c" speciesType="Xylitol" initialConcentration="0.00026" boundaryCondition="false" compartment="c" />
  <species id="Malonate_c" name="Malonate_c" speciesType="Malonate" initialConcentration="0.00026" boundaryCondition="false" compartment="c" />
  <species id="Malonate_m" name="Malonate_m" speciesType="Malonate" initialConcentration="0.00026" boundaryCondition="false" compartment="m" />
  <species id="Xanthine_c" name="Xanthine_c" speciesType="Xanthine" initialConcentration="0.00026" boundaryCondition="false" compartment="c" />
  <species id="Xanthine_p" name="Xanthine_p" speciesType="Xanthine" initialConcentration="0.00026" boundaryCondition="false" compartment="p" />
  <species id="Carnosine_c" name="Carnosine_c" speciesType="Carnosine" initialConcentration="0.00026" boundaryCondition="false" compartment="c" />
  <species id="Guanosine_c" name="Guanosine_c" speciesType="Guanosine" initialConcentration="0.00026" boundaryCondition="false" compartment="c" />
  <species id="Guanosine_s" name="Guanosine_s" speciesType="Guanosine" initialConcentration="0.00026" boundaryCondition="true" compartment="s" />
  <species id="Guanosine_m" name="Guanosine_m" speciesType="Guanosine" initialConcentration="0.00026" boundaryCondition="false" compartment="m" />
  <species id="Histamine_b" name="Histamine_b" speciesType="Histamine" initialConcentration="0.00026" boundaryCondition="false" compartment="b" />
  <species id="Histamine_c" name="Histamine_c" speciesType="Histamine" initialConcentration="0.00026" boundaryCondition="false" compartment="c" />
  <species id="Histamine_s" name="Histamine_s" speciesType="Histamine" initialConcentration="0.00026" boundaryCondition="true" compartment="s" />
  <species id="Ubiquinol_m" name="Ubiquinol_m" speciesType="Ubiquinol" initialConcentration="0.00026" boundaryCondition="false" compartment="m" />
  <species id="Ubiquinone_m" name="Ubiquinone_m" speciesType="Ubiquinone" initialConcentration="0.00026" boundaryCondition="true" compartment="m" />
  <species id="Isoleucine_c" name="Isoleucine_c" speciesType="Isoleucine" initialConcentration="0.00026" boundaryCondition="true" compartment="c" />
  <species id="Isoleucine_s" name="Isoleucine_s" speciesType="Isoleucine" initialConcentration="0.00026" boundaryCondition="true" compartment="s" />
  <species id="Isoleucine_l" name="Isoleucine_l" speciesType="Isoleucine" initialConcentration="0.00026" boundaryCondition="false" compartment="l" />
  <species id="Isoleucine_m" name="Isoleucine_m" speciesType="Isoleucine" initialConcentration="0.00026" boundaryCondition="false" compartment="m" />
  <species id="Stearoyl-CoA_r" name="Stearoyl-CoA_r" speciesType="Stearoyl-CoA" initialConcentration="0.00026" boundaryCondition="false" compartment="r" />
  <species id="Stearoyl-CoA_c" name="Stearoyl-CoA_c" speciesType="Stearoyl-CoA" initialConcentration="0.00026" boundaryCondition="false" compartment="c" />
  <species id="Dihydrofolate_c" name="Dihydrofolate_c" speciesType="Dihydrofolate" initialConcentration="0.00026" boundaryCondition="false" compartment="c" />
  <species id="Dihydrofolate_m" name="Dihydrofolate_m" speciesType="Dihydrofolate" initialConcentration="0.00026" boundaryCondition="false" compartment="m" />
  <species id="cis-Aconitate_c" name="cis-Aconitate_c" speciesType="cis-Aconitate" initialConcentration="4e-7" boundaryCondition="false" compartment="c" />
  <species id="cis-Aconitate_m" name="cis-Aconitate_m" speciesType="cis-Aconitate" initialConcentration="4e-7" boundaryCondition="false" compartment="m" />
  <species id="(R)-Mevalonate_c" name="(R)-Mevalonate_c" speciesType="(R)-Mevalonate" initialConcentration="0.00026" boundaryCondition="false" compartment="c" />
  <species id="(R)-Mevalonate_p" name="(R)-Mevalonate_p" speciesType="(R)-Mevalonate" initialConcentration="0.00026" boundaryCondition="false" compartment="p" />
  <species id="5,6-Dihydrouracil_c" name="5,6-Dihydrouracil_c" speciesType="5,6-Dihydrouracil" initialConcentration="0.00026" boundaryCondition="false" compartment="c" />
  <species id="5-Aminolevulinate_c" name="5-Aminolevulinate_c" speciesType="5-Aminolevulinate" initialConcentration="0.00026" boundaryCondition="false" compartment="c" />
  <species id="5-Aminolevulinate_m" name="5-Aminolevulinate_m" speciesType="5-Aminolevulinate" initialConcentration="0.00026" boundaryCondition="false" compartment="m" />
  <species id="N-Carbamoyl-L-aspartate_c" name="N-Carbamoyl-L-aspartate_c" speciesType="N-Carbamoyl-L-aspartate" initialConcentration="0.00026" boundaryCondition="false" compartment="c" />
  <species id="N-Formimino-L-glutamate_c" name="N-Formimino-L-glutamate_c" speciesType="N-Formimino-L-glutamate" initialConcentration="0.00026" boundaryCondition="false" compartment="c" />
  <species id="5-Methyl-THF_c" name="5-Methyl-THF_c" speciesType="5-Methyl-THF" initialConcentration="0.00026" boundaryCondition="false" compartment="c" />
  <species id="5,10-Methenyl-THF_c" name="5,10-Methenyl-THF_c" speciesType="5,10-Methenyl-THF" initialConcentration="0.00026" boundaryCondition="false" compartment="c" />
  <species id="5,10-Methenyl-THF_m" name="5,10-Methenyl-THF_m" speciesType="5,10-Methenyl-THF" initialConcentration="0.00026" boundaryCondition="false" compartment="m" />
  <species id="Sedoheptulose-1,7PP_c" name="Sedoheptulose-1,7PP_c" speciesType="Sedoheptulose-1,7PP" initialConcentration="0.00026" boundaryCondition="false" compartment="c" />
  <species id="Farnesyl-PP_r" name="Farnesyl-PP_r" speciesType="Farnesyl-PP" initialConcentration="0.00026" boundaryCondition="false" compartment="r" />
  <species id="Farnesyl-PP_p" name="Farnesyl-PP_p" speciesType="Farnesyl-PP" initialConcentration="0.00026" boundaryCondition="false" compartment="p" />
  <species id="Saccharopine_m" name="Saccharopine_m" speciesType="Saccharopine" initialConcentration="0.00026" boundaryCondition="false" compartment="m" />
  <species id="Nicotinamide_D-ribonucleotide_c" name="Nicotinamide_D-ribonucleotide_c" speciesType="Nicotinamide_D-ribonucleotide" initialConcentration="0.00026" boundaryCondition="false" compartment="c" />
  <species id="dCTP_c" name="dCTP_c" speciesType="dCTP" initialConcentration="0.00026" boundaryCondition="true" compartment="c" />
  <species id="dTTP_c" name="dTTP_c" speciesType="dTTP" initialConcentration="0.00026" boundaryCondition="true" compartment="c" />
  <species id="dTTP_s" name="dTTP_s" speciesType="dTTP" initialConcentration="0.00026" boundaryCondition="true" compartment="s" />
  <species id="dUTP_c" name="dUTP_c" speciesType="dUTP" initialConcentration="0.00026" boundaryCondition="false" compartment="c" />
  <species id="dUTP_m" name="dUTP_m" speciesType="dUTP" initialConcentration="0.00026" boundaryCondition="false" compartment="m" />
  <species id="Ethanol_c" name="Ethanol_c" speciesType="Ethanol" initialConcentration="0.00026" boundaryCondition="false" compartment="c" />
  <species id="Ethanol_s" name="Ethanol_s" speciesType="Ethanol" initialConcentration="0.00026" boundaryCondition="true" compartment="s" />
  <species id="Ribitol_c" name="Ribitol_c" speciesType="Ribitol" initialConcentration="0.00026" boundaryCondition="false" compartment="c" />
  <species id="Ribitol_s" name="Ribitol_s" speciesType="Ribitol" initialConcentration="0.00026" boundaryCondition="true" compartment="s" />
  <species id="Cytidine_c" name="Cytidine_c" speciesType="Cytidine" initialConcentration="0.00026" boundaryCondition="false" compartment="c" />
  <species id="Cytidine_s" name="Cytidine_s" speciesType="Cytidine" initialConcentration="0.00026" boundaryCondition="true" compartment="s" />
  <species id="Bilirubin_r" name="Bilirubin_r" speciesType="Bilirubin" initialConcentration="0.00026" boundaryCondition="false" compartment="r" />
  <species id="Bilirubin_c" name="Bilirubin_c" speciesType="Bilirubin" initialConcentration="0.00026" boundaryCondition="false" compartment="c" />
  <species id="Bilirubin_s" name="Bilirubin_s" speciesType="Bilirubin" initialConcentration="0.00026" boundaryCondition="true" compartment="s" />
  <species id="Cystine_c" name="Cystine_c" speciesType="Cystine" initialConcentration="0.00026" boundaryCondition="false" compartment="c" />
  <species id="Cystine_s" name="Cystine_s" speciesType="Cystine" initialConcentration="0.00026" boundaryCondition="true" compartment="s" />
  <species id="Folate_c" name="Folate_c" speciesType="Folate" initialConcentration="0.00026" boundaryCondition="false" compartment="c" />
  <species id="Folate_s" name="Folate_s" speciesType="Folate" initialConcentration="0.00026" boundaryCondition="true" compartment="s" />
  <species id="Folate_m" name="Folate_m" speciesType="Folate" initialConcentration="0.00026" boundaryCondition="false" compartment="m" />
  <species id="Oleoyl-CoA_r" name="Oleoyl-CoA_r" speciesType="Oleoyl-CoA" initialConcentration="0.00026" boundaryCondition="false" compartment="r" />
  <species id="Oleoyl-CoA_c" name="Oleoyl-CoA_c" speciesType="Oleoyl-CoA" initialConcentration="0.00026" boundaryCondition="false" compartment="c" />
  <species id="Oleoyl-CoA_m" name="Oleoyl-CoA_m" speciesType="Oleoyl-CoA" initialConcentration="0.00026" boundaryCondition="false" compartment="m" />
  <species id="Hexadecanal_c" name="Hexadecanal_c" speciesType="Hexadecanal" initialConcentration="0.00026" boundaryCondition="false" compartment="c" />
  <species id="Hypotaurine_c" name="Hypotaurine_c" speciesType="Hypotaurine" boundaryCondition="false" compartment="c" />
  <species id="Deoxyuridine_c" name="Deoxyuridine_c" speciesType="Deoxyuridine" initialConcentration="0.00026" boundaryCondition="false" compartment="c" />
  <species id="Deoxyuridine_s" name="Deoxyuridine_s" speciesType="Deoxyuridine" initialConcentration="0.00026" boundaryCondition="true" compartment="s" />
  <species id="Glutaryl-CoA_m" name="Glutaryl-CoA_m" speciesType="Glutaryl-CoA" initialConcentration="0.00026" boundaryCondition="false" compartment="m" />
  <species id="NO_c" name="NO_c" speciesType="NO" initialConcentration="0.00026" boundaryCondition="false" compartment="c" />
  <species id="NO_s" name="NO_s" speciesType="NO" initialConcentration="0.00026" boundaryCondition="true" compartment="s" />
  <species id="Pyridoxamine_c" name="Pyridoxamine_c" speciesType="Pyridoxamine" initialConcentration="0.00026" boundaryCondition="false" compartment="c" />
  <species id="Pyridoxamine_s" name="Pyridoxamine_s" speciesType="Pyridoxamine" initialConcentration="0.00026" boundaryCondition="true" compartment="s" />
  <species id="Triphosphate_c" name="Triphosphate_c" speciesType="Triphosphate" initialConcentration="0.00026" boundaryCondition="true" compartment="c" />
  <species id="Homogentisate_c" name="Homogentisate_c" speciesType="Homogentisate" initialConcentration="0.00026" boundaryCondition="false" compartment="c" />
  <species id="Methylglyoxal_c" name="Methylglyoxal_c" speciesType="Methylglyoxal" initialConcentration="0.00026" boundaryCondition="false" compartment="c" />
  <species id="Methylglyoxal_s" name="Methylglyoxal_s" speciesType="Methylglyoxal" initialConcentration="0.00026" boundaryCondition="true" compartment="s" />
  <species id="Noradrenaline_b" name="Noradrenaline_b" speciesType="Noradrenaline" initialConcentration="0.00026" boundaryCondition="false" compartment="b" />
  <species id="Noradrenaline_c" name="Noradrenaline_c" speciesType="Noradrenaline" initialConcentration="0.00026" boundaryCondition="false" compartment="c" />
  <species id="Noradrenaline_s" name="Noradrenaline_s" speciesType="Noradrenaline" initialConcentration="0.00026" boundaryCondition="true" compartment="s" />
  <species id="4-Aminobutanal_s" name="4-Aminobutanal_s" speciesType="4-Aminobutanal" initialConcentration="0.00026" boundaryCondition="true" compartment="s" />
  <species id="4-Aminobutanal_m" name="4-Aminobutanal_m" speciesType="4-Aminobutanal" initialConcentration="0.00026" boundaryCondition="false" compartment="m" />
  <species id="Deoxyadenosine_c" name="Deoxyadenosine_c" speciesType="Deoxyadenosine" initialConcentration="0.00026" boundaryCondition="false" compartment="c" />
  <species id="Deoxyadenosine_s" name="Deoxyadenosine_s" speciesType="Deoxyadenosine" initialConcentration="0.00026" boundaryCondition="true" compartment="s" />
  <species id="CDP-ethanolamine_c" name="CDP-ethanolamine_c" speciesType="CDP-ethanolamine" initialConcentration="0.00026" boundaryCondition="false" compartment="c" />
  <species id="cAMP_c" name="cAMP_c" speciesType="cAMP" initialConcentration="0.00026" boundaryCondition="false" compartment="c" />
  <species id="Betaine_aldehyde_c" name="Betaine_aldehyde_c" speciesType="Betaine_aldehyde" initialConcentration="0.00026" boundaryCondition="false" compartment="c" />
  <species id="Glyceraldehyde_c" name="Glyceraldehyde_c" speciesType="Glyceraldehyde" initialConcentration="0.00026" boundaryCondition="false" compartment="c" />
  <species id="Glyceraldehyde_m" name="Glyceraldehyde_m" speciesType="Glyceraldehyde" initialConcentration="0.00026" boundaryCondition="false" compartment="m" />
  <species id="Dihydrolipoamide_m" name="Dihydrolipoamide_m" speciesType="Dihydrolipoamide" initialConcentration="0.00026" boundaryCondition="false" compartment="m" />
  <species id="Guanidinoacetate_c" name="Guanidinoacetate_c" speciesType="Guanidinoacetate" initialConcentration="0.00026" boundaryCondition="false" compartment="c" />
  <species id="Phosphocholine_c" name="Phosphocholine_c" speciesType="Phosphocholine" initialConcentration="0.00026" boundaryCondition="false" compartment="c" />
  <species id="Phenylacetaldehyde_c" name="Phenylacetaldehyde_c" speciesType="Phenylacetaldehyde" initialConcentration="0.00026" boundaryCondition="false" compartment="c" />
  <species id="Phenylacetaldehyde_m" name="Phenylacetaldehyde_m" speciesType="Phenylacetaldehyde" initialConcentration="0.00026" boundaryCondition="false" compartment="m" />
  <species id="3-Sulfinoalanine_c" name="3-Sulfinoalanine_c" speciesType="3-Sulfinoalanine" boundaryCondition="false" compartment="c" />
  <species id="Ribose-1P_c" name="Ribose-1P_c" speciesType="Ribose-1P" initialConcentration="0.00026" boundaryCondition="false" compartment="c" />
  <species id="Pyridoxine-P_c" name="Pyridoxine-P_c" speciesType="Pyridoxine-P" initialConcentration="0.00026" boundaryCondition="false" compartment="c" />
  <species id="2,5-Dihydroxybenzoate_c" name="2,5-Dihydroxybenzoate_c" speciesType="2,5-Dihydroxybenzoate" initialConcentration="0.00026" boundaryCondition="false" compartment="c" />
  <species id="Isobutyryl-CoA_m" name="Isobutyryl-CoA_m" speciesType="Isobutyryl-CoA" initialConcentration="0.00026" boundaryCondition="false" compartment="m" />
  <species id="2PG_c" name="2PG_c" speciesType="2PG" initialConcentration="0.00026" boundaryCondition="false" compartment="c" />
  <species id="3-Hydroxyanthranilate_c" name="3-Hydroxyanthranilate_c" speciesType="3-Hydroxyanthranilate" initialConcentration="0.00026" boundaryCondition="false" compartment="c" />
  <species id="Mannose-1P_c" name="Mannose-1P_c" speciesType="Mannose-1P" initialConcentration="0.00026" boundaryCondition="false" compartment="c" />
  <species id="5-Hydroxy-L-tryptophan_c" name="5-Hydroxy-L-tryptophan_c" speciesType="5-Hydroxy-L-tryptophan" initialConcentration="0.00026" boundaryCondition="false" compartment="c" />
  <species id="N-Acetyl-D-mannosamine_r" name="N-Acetyl-D-mannosamine_r" speciesType="N-Acetyl-D-mannosamine" initialConcentration="0.00026" boundaryCondition="false" compartment="r" />
  <species id="N-Acetyl-D-mannosamine_c" name="N-Acetyl-D-mannosamine_c" speciesType="N-Acetyl-D-mannosamine" initialConcentration="0.00026" boundaryCondition="true" compartment="c" />
  <species id="N-Acetyl-D-mannosamine_s" name="N-Acetyl-D-mannosamine_s" speciesType="N-Acetyl-D-mannosamine" initialConcentration="0.00026" boundaryCondition="true" compartment="s" />
  <species id="Pyridoxamine-P_c" name="Pyridoxamine-P_c" speciesType="Pyridoxamine-P" initialConcentration="0.00026" boundaryCondition="false" compartment="c" />
  <species id="Xanthosine-5P_c" name="Xanthosine-5P_c" speciesType="Xanthosine-5P" initialConcentration="0.00026" boundaryCondition="false" compartment="c" />
  <species id="5-Formiminotetrahydrofolate_c" name="5-Formiminotetrahydrofolate_c" speciesType="5-Formiminotetrahydrofolate" initialConcentration="0.00026" boundaryCondition="false" compartment="c" />
  <species id="Fructose-2,6PP_c" name="Fructose-2,6PP_c" speciesType="Fructose-2,6PP" initialConcentration="0.00026" boundaryCondition="false" compartment="c" />
  <species id="gamma-Glutamyl-cysteine_c" name="gamma-Glutamyl-cysteine_c" speciesType="gamma-Glutamyl-cysteine" initialConcentration="0.00026" boundaryCondition="false" compartment="c" />
  <species id="2-Deoxy-D-ribose-1P_c" name="2-Deoxy-D-ribose-1P_c" speciesType="2-Deoxy-D-ribose-1P" initialConcentration="0.00026" boundaryCondition="false" compartment="c" />
  <species id="2-Deoxy-D-ribose-5P_c" name="2-Deoxy-D-ribose-5P_c" speciesType="2-Deoxy-D-ribose-5P" initialConcentration="0.00026" boundaryCondition="false" compartment="c" />
  <species id="Methylmalonyl-CoA_m" name="Methylmalonyl-CoA_m" speciesType="Methylmalonyl-CoA" initialConcentration="0.00026" boundaryCondition="false" compartment="m" />
  <species id="Cholate_r" name="Cholate_r" speciesType="Cholate" initialConcentration="0.00026" boundaryCondition="false" compartment="r" />
  <species id="Cholate_b" name="Cholate_b" speciesType="Cholate" initialConcentration="0.00026" boundaryCondition="true" compartment="b" />
  <species id="Cholate_c" name="Cholate_c" speciesType="Cholate" initialConcentration="0.00026" boundaryCondition="false" compartment="c" />
  <species id="Cholate_s" name="Cholate_s" speciesType="Cholate" initialConcentration="0.00026" boundaryCondition="true" compartment="s" />
  <species id="O2.-_c" name="O2.-_c" speciesType="O2.-" initialConcentration="0.00026" boundaryCondition="false" compartment="c" />
  <species id="O2.-_s" name="O2.-_s" speciesType="O2.-" initialConcentration="0.00026" boundaryCondition="true" compartment="s" />
  <species id="dCDP_c" name="dCDP_c" speciesType="dCDP" initialConcentration="0.00026" boundaryCondition="false" compartment="c" />
  <species id="Oleate_r" name="Oleate_r" speciesType="Oleate" initialConcentration="0.00026" boundaryCondition="false" compartment="r" />
  <species id="Oleate_c" name="Oleate_c" speciesType="Oleate" initialConcentration="0.00026" boundaryCondition="false" compartment="c" />
  <species id="Oleate_s" name="Oleate_s" speciesType="Oleate" initialConcentration="0.00026" boundaryCondition="false" compartment="s" />
  <species id="Oleate_l" name="Oleate_l" speciesType="Oleate" initialConcentration="0.00026" boundaryCondition="false" compartment="l" />
  <species id="Betaine_c" name="Betaine_c" speciesType="Betaine" initialConcentration="0.00026" boundaryCondition="false" compartment="c" />
  <species id="Spermine_c" name="Spermine_c" speciesType="Spermine" initialConcentration="0.00026" boundaryCondition="false" compartment="c" />
  <species id="Spermine_s" name="Spermine_s" speciesType="Spermine" initialConcentration="0.00026" boundaryCondition="true" compartment="s" />
  <species id="Squalene_r" name="Squalene_r" speciesType="Squalene" initialConcentration="0.00026" boundaryCondition="false" compartment="r" />
  <species id="Retinoate_c" name="Retinoate_c" speciesType="Retinoate" initialConcentration="0.00026" boundaryCondition="false" compartment="c" />
  <species id="Retinoate_s" name="Retinoate_s" speciesType="Retinoate" initialConcentration="0.00026" boundaryCondition="false" compartment="s" />
  <species id="Serotonin_b" name="Serotonin_b" speciesType="Serotonin" initialConcentration="0.00026" boundaryCondition="false" compartment="b" />
  <species id="Serotonin_c" name="Serotonin_c" speciesType="Serotonin" initialConcentration="0.00026" boundaryCondition="false" compartment="c" />
  <species id="Serotonin_s" name="Serotonin_s" speciesType="Serotonin" initialConcentration="0.00026" boundaryCondition="true" compartment="s" />
  <species id="Urocanate_c" name="Urocanate_c" speciesType="Urocanate" initialConcentration="0.00026" boundaryCondition="false" compartment="c" />
  <species id="Pantetheine_c" name="Pantetheine_c" speciesType="Pantetheine" initialConcentration="0.00026" boundaryCondition="false" compartment="c" />
  <species id="Pantetheine_m" name="Pantetheine_m" speciesType="Pantetheine" initialConcentration="0.00026" boundaryCondition="false" compartment="m" />
  <species id="Sphinganine_c" name="Sphinganine_c" speciesType="Sphinganine" initialConcentration="0.00026" boundaryCondition="false" compartment="c" />
  <species id="Deamido-NAD_c" name="Deamido-NAD_c" speciesType="Deamido-NAD" initialConcentration="0.00026" boundaryCondition="false" compartment="c" />
  <species id="Pantothenate_c" name="Pantothenate_c" speciesType="Pantothenate" initialConcentration="0.00026" boundaryCondition="false" compartment="c" />
  <species id="Pantothenate_s" name="Pantothenate_s" speciesType="Pantothenate" initialConcentration="0.00026" boundaryCondition="true" compartment="s" />
  <species id="PNP_s" name="PNP_s" speciesType="PNP" initialConcentration="0.00026" boundaryCondition="true" compartment="s" />
  <species id="Crotonyl-CoA_m" name="Crotonyl-CoA_m" speciesType="Crotonyl-CoA" initialConcentration="1e-5" boundaryCondition="false" compartment="m" />
  <species id="Deoxycytidine_c" name="Deoxycytidine_c" speciesType="Deoxycytidine" initialConcentration="0.00026" boundaryCondition="false" compartment="c" />
  <species id="Deoxycytidine_s" name="Deoxycytidine_s" speciesType="Deoxycytidine" initialConcentration="0.00026" boundaryCondition="true" compartment="s" />
  <species id="Dephospho-CoA_c" name="Dephospho-CoA_c" speciesType="Dephospho-CoA" initialConcentration="0.00026" boundaryCondition="false" compartment="c" />
  <species id="Dephospho-CoA_m" name="Dephospho-CoA_m" speciesType="Dephospho-CoA" initialConcentration="0.00026" boundaryCondition="false" compartment="m" />
  <species id="Homocarnosine_c" name="Homocarnosine_c" speciesType="Homocarnosine" initialConcentration="0.00026" boundaryCondition="false" compartment="c" />
  <species id="Acrylyl-CoA_m" name="Acrylyl-CoA_m" speciesType="Acrylyl-CoA" initialConcentration="0.00026" boundaryCondition="false" compartment="m" />
  <species id="Dihydrothymine_c" name="Dihydrothymine_c" speciesType="Dihydrothymine" initialConcentration="0.00026" boundaryCondition="false" compartment="c" />
  <species id="Dihydrothymine_m" name="Dihydrothymine_m" speciesType="Dihydrothymine" initialConcentration="0.00026" boundaryCondition="false" compartment="m" />
  <species id="Porphobilinogen_c" name="Porphobilinogen_c" speciesType="Porphobilinogen" initialConcentration="0.00026" boundaryCondition="false" compartment="c" />
  <species id="2-Oxoglutaramate_c" name="2-Oxoglutaramate_c" speciesType="2-Oxoglutaramate" initialConcentration="1e-5" boundaryCondition="false" compartment="c" />
  <species id="2-Oxoglutaramate_m" name="2-Oxoglutaramate_m" speciesType="2-Oxoglutaramate" initialConcentration="1e-5" boundaryCondition="false" compartment="m" />
  <species id="cGMP_c" name="cGMP_c" speciesType="cGMP" initialConcentration="0.00026" boundaryCondition="false" compartment="c" />
  <species id="L-2-Aminoadipate_c" name="L-2-Aminoadipate_c" speciesType="L-2-Aminoadipate" initialConcentration="0.00026" boundaryCondition="false" compartment="c" />
  <species id="L-2-Aminoadipate_m" name="L-2-Aminoadipate_m" speciesType="L-2-Aminoadipate" initialConcentration="0.00026" boundaryCondition="false" compartment="m" />
  <species id="Mercaptopyruvate_c" name="Mercaptopyruvate_c" speciesType="Mercaptopyruvate" initialConcentration="0.00026" boundaryCondition="false" compartment="c" />
  <species id="Ferricytochrome_b5_c" name="Ferricytochrome_b5_c" speciesType="Ferricytochrome_b5" boundaryCondition="false" compartment="c" />
  <species id="Ferrocytochrome_b5_c" name="Ferrocytochrome_b5_c" speciesType="Ferrocytochrome_b5" boundaryCondition="false" compartment="c" />
  <species id="3-Phosphoserine_c" name="3-Phosphoserine_c" speciesType="3-Phosphoserine" initialConcentration="0.00026" boundaryCondition="false" compartment="c" />
  <species id="Hydracrylate_m" name="Hydracrylate_m" speciesType="Hydracrylate" initialConcentration="0.00026" boundaryCondition="false" compartment="m" />
  <species id="6-Deoxy-L-galactose_c" name="6-Deoxy-L-galactose_c" speciesType="6-Deoxy-L-galactose" initialConcentration="0.00026" boundaryCondition="false" compartment="c" />
  <species id="Hydroxymethylbilane_c" name="Hydroxymethylbilane_c" speciesType="Hydroxymethylbilane" initialConcentration="0.00026" boundaryCondition="false" compartment="c" />
  <species id="2-Methylbutyryl-CoA_m" name="2-Methylbutyryl-CoA_m" speciesType="2-Methylbutyryl-CoA" initialConcentration="0.00026" boundaryCondition="false" compartment="m" />
  <species id="4-Maleylacetoacetate_c" name="4-Maleylacetoacetate_c" speciesType="4-Maleylacetoacetate" initialConcentration="0.00026" boundaryCondition="false" compartment="c" />
  <species id="UroporphyrinogenIII_c" name="UroporphyrinogenIII_c" speciesType="UroporphyrinogenIII" initialConcentration="0.00026" boundaryCondition="false" compartment="c" />
  <species id="Squalene_2,3-oxide_r" name="Squalene_2,3-oxide_r" speciesType="Squalene_2,3-oxide" initialConcentration="0.00026" boundaryCondition="false" compartment="r" />
  <species id="Fumarylacetoacetate_c" name="Fumarylacetoacetate_c" speciesType="Fumarylacetoacetate" initialConcentration="0.00026" boundaryCondition="false" compartment="c" />
  <species id="Protoporphyrinogen_IX_c" name="Protoporphyrinogen_IX_c" speciesType="Protoporphyrinogen_IX" initialConcentration="0.00026" boundaryCondition="false" compartment="c" />
  <species id="Protoporphyrinogen_IX_m" name="Protoporphyrinogen_IX_m" speciesType="Protoporphyrinogen_IX" initialConcentration="0.00026" boundaryCondition="false" compartment="m" />
  <species id="Trehalose_s" name="Trehalose_s" speciesType="Trehalose" initialConcentration="0.00026" boundaryCondition="true" compartment="s" />
  <species id="(R)-3-Hydroxybutanoate_c" name="(R)-3-Hydroxybutanoate_c" speciesType="(R)-3-Hydroxybutanoate" initialConcentration="0.00026" boundaryCondition="false" compartment="c" />
  <species id="(R)-3-Hydroxybutanoate_s" name="(R)-3-Hydroxybutanoate_s" speciesType="(R)-3-Hydroxybutanoate" initialConcentration="0.00026" boundaryCondition="true" compartment="s" />
  <species id="(R)-3-Hydroxybutanoate_m" name="(R)-3-Hydroxybutanoate_m" speciesType="(R)-3-Hydroxybutanoate" initialConcentration="0.00026" boundaryCondition="false" compartment="m" />
  <species id="Fructose-1P_c" name="Fructose-1P_c" speciesType="Fructose-1P" initialConcentration="0.00026" boundaryCondition="false" compartment="c" />
  <species id="D-Tagatose-6P_c" name="D-Tagatose-6P_c" speciesType="D-Tagatose-6P" initialConcentration="0.00026" boundaryCondition="false" compartment="c" />
  <species id="Orotidine-5P_c" name="Orotidine-5P_c" speciesType="Orotidine-5P" initialConcentration="0.00026" boundaryCondition="false" compartment="c" />
  <species id="(R)-5-Phosphomevalonate_p" name="(R)-5-Phosphomevalonate_p" speciesType="(R)-5-Phosphomevalonate" initialConcentration="0.00026" boundaryCondition="false" compartment="p" />
  <species id="Sphinganine-1P_c" name="Sphinganine-1P_c" speciesType="Sphinganine-1P" initialConcentration="0.00026" boundaryCondition="false" compartment="c" />
  <species id="Phosphopantetheine_c" name="Phosphopantetheine_c" speciesType="Phosphopantetheine" initialConcentration="0.00026" boundaryCondition="false" compartment="c" />
  <species id="Phosphopantetheine_m" name="Phosphopantetheine_m" speciesType="Phosphopantetheine" initialConcentration="0.00026" boundaryCondition="false" compartment="m" />
  <species id="S-Acetyldihydrolipoamide_m" name="S-Acetyldihydrolipoamide_m" speciesType="S-Acetyldihydrolipoamide" initialConcentration="0.00026" boundaryCondition="false" compartment="m" />
  <species id="S-Adenosylmethioninamine_c" name="S-Adenosylmethioninamine_c" speciesType="S-Adenosylmethioninamine" initialConcentration="0.00026" boundaryCondition="true" compartment="c" />
  <species id="(R)-5-Diphosphomevalonate_p" name="(R)-5-Diphosphomevalonate_p" speciesType="(R)-5-Diphosphomevalonate" initialConcentration="0.00026" boundaryCondition="false" compartment="p" />
  <species id="(S)-3-Hydroxybutyryl-CoA_m" name="(S)-3-Hydroxybutyryl-CoA_m" speciesType="(S)-3-Hydroxybutyryl-CoA" initialConcentration="1e-5" boundaryCondition="false" compartment="m" />
  <species id="trans-4-Hydroxy-L-proline_c" name="trans-4-Hydroxy-L-proline_c" speciesType="trans-4-Hydroxy-L-proline" initialConcentration="0.00026" boundaryCondition="false" compartment="c" />
  <species id="trans-4-Hydroxy-L-proline_m" name="trans-4-Hydroxy-L-proline_m" speciesType="trans-4-Hydroxy-L-proline" initialConcentration="0.00026" boundaryCondition="false" compartment="m" />
  <species id="Provitamin_D3_r" name="Provitamin_D3_r" speciesType="Provitamin_D3" initialConcentration="0.00026" boundaryCondition="false" compartment="r" />
  <species id="L-Glutamate_5-semialdehyde_m" name="L-Glutamate_5-semialdehyde_m" speciesType="L-Glutamate_5-semialdehyde" initialConcentration="0.00026" boundaryCondition="false" compartment="m" />
  <species id="S-Succinyldihydrolipoamide_m" name="S-Succinyldihydrolipoamide_m" speciesType="S-Succinyldihydrolipoamide" initialConcentration="0.00026" boundaryCondition="false" compartment="m" />
  <species id="Inositol-1P_c" name="Inositol-1P_c" speciesType="Inositol-1P" initialConcentration="0.00026" boundaryCondition="false" compartment="c" />
  <species id="4-Hydroxyphenylpyruvate_c" name="4-Hydroxyphenylpyruvate_c" speciesType="4-Hydroxyphenylpyruvate" initialConcentration="0.00026" boundaryCondition="false" compartment="c" />
  <species id="Nicotinate_ribonucleotide_c" name="Nicotinate_ribonucleotide_c" speciesType="Nicotinate_ribonucleotide" initialConcentration="0.00026" boundaryCondition="false" compartment="c" />
  <species id="3-Hydroxyisobutyrate_m" name="3-Hydroxyisobutyrate_m" speciesType="3-Hydroxyisobutyrate" initialConcentration="0.00026" boundaryCondition="false" compartment="m" />
  <species id="Lathosterol_r" name="Lathosterol_r" speciesType="Lathosterol" initialConcentration="0.00026" boundaryCondition="false" compartment="r" />
  <species id="D-3-Amino-isobutanoate_c" name="D-3-Amino-isobutanoate_c" speciesType="D-3-Amino-isobutanoate" initialConcentration="0.00026" boundaryCondition="false" compartment="c" />
  <species id="D-3-Amino-isobutanoate_s" name="D-3-Amino-isobutanoate_s" speciesType="D-3-Amino-isobutanoate" initialConcentration="0.00026" boundaryCondition="true" compartment="s" />
  <species id="D-3-Amino-isobutanoate_m" name="D-3-Amino-isobutanoate_m" speciesType="D-3-Amino-isobutanoate" initialConcentration="0.00026" boundaryCondition="false" compartment="m" />
  <species id="Malonyl-ACP_c" name="Malonyl-ACP_c" speciesType="Malonyl-ACP" initialConcentration="0.00026" boundaryCondition="false" compartment="c" />
  <species id="N-Methylethanolamine-P_c" name="N-Methylethanolamine-P_c" speciesType="N-Methylethanolamine-P" initialConcentration="0.00026" boundaryCondition="false" compartment="c" />
  <species id="(R)-Methylmalonyl-CoA_m" name="(R)-Methylmalonyl-CoA_m" speciesType="(R)-Methylmalonyl-CoA" initialConcentration="0.00026" boundaryCondition="false" compartment="m" />
  <species id="GDP-4-dehydro-6-deoxy-D-mannose_c" name="GDP-4-dehydro-6-deoxy-D-mannose_c" speciesType="GDP-4-dehydro-6-deoxy-D-mannose" initialConcentration="0.00026" boundaryCondition="false" compartment="c" />
  <species id="Glucono-1,5-lactone-6P_r" name="Glucono-1,5-lactone-6P_r" speciesType="Glucono-1,5-lactone-6P" initialConcentration="0.0006" boundaryCondition="false" compartment="r" />
  <species id="Glucono-1,5-lactone-6P_c" name="Glucono-1,5-lactone-6P_c" speciesType="Glucono-1,5-lactone-6P" initialConcentration="0.0006" boundaryCondition="false" compartment="c" />
  <species id="3alpha,7alpha,12alpha-Trihydroxy-5beta-cholestan-26-al_c" name="3alpha,7alpha,12alpha-Trihydroxy-5beta-cholestan-26-al_c" speciesType="3alpha,7alpha,12alpha-Trihydroxy-5beta-cholestan-26-al" initialConcentration="0.00026" boundaryCondition="false" compartment="c" />
  <species id="Na+_r" name="Na+_r" speciesType="Na+" initialConcentration="0.01" boundaryCondition="false" compartment="r" />
  <species id="Na+_c" name="Na+_c" speciesType="Na+" initialConcentration="0.01" boundaryCondition="false" compartment="c" />
  <species id="Na+_s" name="Na+_s" speciesType="Na+" initialConcentration="0.16" boundaryCondition="true" compartment="s" />
  <species id="NH4+_c" name="NH4+_c" speciesType="NH4+" initialConcentration="0.000525" boundaryCondition="false" compartment="c" />
  <species id="NH4+_s" name="NH4+_s" speciesType="NH4+" initialConcentration="0.019" boundaryCondition="true" compartment="s" />
  <species id="dUDP_c" name="dUDP_c" speciesType="dUDP" initialConcentration="0.00026" boundaryCondition="false" compartment="c" />
  <species id="dUDP_m" name="dUDP_m" speciesType="dUDP" initialConcentration="0.00026" boundaryCondition="false" compartment="m" />
  <species id="FADH2_c" name="FADH2_c" speciesType="FADH2" initialConcentration="0.00026" boundaryCondition="false" compartment="c" />
  <species id="FADH2_m" name="FADH2_m" speciesType="FADH2" initialConcentration="0.00026" boundaryCondition="false" compartment="m" />
  <species id="Cys-Gly_c" name="Cys-Gly_c" speciesType="Cys-Gly" initialConcentration="0.00026" boundaryCondition="false" compartment="c" />
  <species id="Cys-Gly_s" name="Cys-Gly_s" speciesType="Cys-Gly" initialConcentration="0.00026" boundaryCondition="true" compartment="s" />
  <species id="Stearate_r" name="Stearate_r" speciesType="Stearate" initialConcentration="0.00026" boundaryCondition="false" compartment="r" />
  <species id="Stearate_c" name="Stearate_c" speciesType="Stearate" initialConcentration="0.00026" boundaryCondition="false" compartment="c" />
  <species id="Stearate_s" name="Stearate_s" speciesType="Stearate" initialConcentration="0.00026" boundaryCondition="true" compartment="s" />
  <species id="Stearate_l" name="Stearate_l" speciesType="Stearate" initialConcentration="0.00026" boundaryCondition="false" compartment="l" />
  <species id="Linoleate_r" name="Linoleate_r" speciesType="Linoleate" initialConcentration="0.00026" boundaryCondition="false" compartment="r" />
  <species id="Linoleate_c" name="Linoleate_c" speciesType="Linoleate" initialConcentration="0.00026" boundaryCondition="false" compartment="c" />
  <species id="Linoleate_s" name="Linoleate_s" speciesType="Linoleate" initialConcentration="0.00026" boundaryCondition="true" compartment="s" />
  <species id="Linoleate_l" name="Linoleate_l" speciesType="Linoleate" initialConcentration="0.00026" boundaryCondition="false" compartment="l" />
  <species id="Chitobiose_s" name="Chitobiose_s" speciesType="Chitobiose" initialConcentration="0.00026" boundaryCondition="false" compartment="s" />
  <species id="Chitobiose_l" name="Chitobiose_l" speciesType="Chitobiose" initialConcentration="0.00026" boundaryCondition="false" compartment="l" />
  <species id="Cysteamine_c" name="Cysteamine_c" speciesType="Cysteamine" initialConcentration="0.00026" boundaryCondition="false" compartment="c" />
  <species id="Elaidate_c" name="Elaidate_c" speciesType="Elaidate" initialConcentration="0.00026" boundaryCondition="false" compartment="c" />
  <species id="Elaidate_s" name="Elaidate_s" speciesType="Elaidate" initialConcentration="0.00026" boundaryCondition="true" compartment="s" />
  <species id="L-Fuculose_c" name="L-Fuculose_c" speciesType="L-Fuculose" initialConcentration="0.00026" boundaryCondition="true" compartment="c" />
  <species id="Lanosterol_r" name="Lanosterol_r" speciesType="Lanosterol" initialConcentration="0.00026" boundaryCondition="false" compartment="r" />
  <species id="Lanosterol_p" name="Lanosterol_p" speciesType="Lanosterol" initialConcentration="0.00026" boundaryCondition="true" compartment="p" />
  <species id="Xanthosine_c" name="Xanthosine_c" speciesType="Xanthosine" initialConcentration="0.00026" boundaryCondition="false" compartment="c" />
  <species id="Choloyl-CoA_r" name="Choloyl-CoA_r" speciesType="Choloyl-CoA" initialConcentration="0.00026" boundaryCondition="false" compartment="r" />
  <species id="Choloyl-CoA_c" name="Choloyl-CoA_c" speciesType="Choloyl-CoA" initialConcentration="0.00026" boundaryCondition="false" compartment="c" />
  <species id="Choloyl-CoA_p" name="Choloyl-CoA_p" speciesType="Choloyl-CoA" initialConcentration="0.00026" boundaryCondition="false" compartment="p" />
  <species id="Desmosterol_r" name="Desmosterol_r" speciesType="Desmosterol" initialConcentration="0.00026" boundaryCondition="false" compartment="r" />
  <species id="O-(4-Hydroxy-3,5-diidophenyl)-3,5-diiodo-L-tyrosine_c" name="O-(4-Hydroxy-3,5-diidophenyl)-3,5-diiodo-L-tyrosine_c" speciesType="O-(4-Hydroxy-3,5-diidophenyl)-3,5-diiodo-L-tyrosine" initialConcentration="0.00026" boundaryCondition="false" compartment="c" />
  <species id="O-(4-Hydroxy-3,5-diidophenyl)-3,5-diiodo-L-tyrosine_s" name="O-(4-Hydroxy-3,5-diidophenyl)-3,5-diiodo-L-tyrosine_s" speciesType="O-(4-Hydroxy-3,5-diidophenyl)-3,5-diiodo-L-tyrosine" initialConcentration="0.00026" boundaryCondition="false" compartment="s" />
  <species id="Lauroyl-CoA_m" name="Lauroyl-CoA_m" speciesType="Lauroyl-CoA" initialConcentration="0.00026" boundaryCondition="false" compartment="m" />
  <species id="Lauroyl-CoA_p" name="Lauroyl-CoA_p" speciesType="Lauroyl-CoA" initialConcentration="0.00026" boundaryCondition="false" compartment="p" />
  <species id="5-Oxoproline_c" name="5-Oxoproline_c" speciesType="5-Oxoproline" initialConcentration="0.00026" boundaryCondition="false" compartment="c" />
  <species id="Glycocholate_b" name="Glycocholate_b" speciesType="Glycocholate" initialConcentration="0.00026" boundaryCondition="true" compartment="b" />
  <species id="Glycocholate_c" name="Glycocholate_c" speciesType="Glycocholate" initialConcentration="0.00026" boundaryCondition="false" compartment="c" />
  <species id="Glycocholate_s" name="Glycocholate_s" speciesType="Glycocholate" initialConcentration="0.00026" boundaryCondition="true" compartment="s" />
  <species id="Octanoyl-CoA_m" name="Octanoyl-CoA_m" speciesType="Octanoyl-CoA" initialConcentration="0.00026" boundaryCondition="false" compartment="m" />
  <species id="Octanoyl-CoA_p" name="Octanoyl-CoA_p" speciesType="Octanoyl-CoA" initialConcentration="0.00026" boundaryCondition="false" compartment="p" />
  <species id="Acetylcholine_b" name="Acetylcholine_b" speciesType="Acetylcholine" initialConcentration="0.00026" boundaryCondition="false" compartment="b" />
  <species id="Acetylcholine_c" name="Acetylcholine_c" speciesType="Acetylcholine" initialConcentration="0.00026" boundaryCondition="false" compartment="c" />
  <species id="Acetylcholine_s" name="Acetylcholine_s" speciesType="Acetylcholine" initialConcentration="0.00026" boundaryCondition="false" compartment="s" />
  <species id="Leukotriene_C4_c" name="Leukotriene_C4_c" speciesType="Leukotriene_C4" initialConcentration="0.00026" boundaryCondition="false" compartment="c" />
  <species id="Leukotriene_C4_s" name="Leukotriene_C4_s" speciesType="Leukotriene_C4" initialConcentration="0.00026" boundaryCondition="true" compartment="s" />
  <species id="Methylmalonate_c" name="Methylmalonate_c" speciesType="Methylmalonate" initialConcentration="0.00026" boundaryCondition="false" compartment="c" />
  <species id="Methylmalonate_m" name="Methylmalonate_m" speciesType="Methylmalonate" initialConcentration="0.00026" boundaryCondition="false" compartment="m" />
  <species id="Protein_lysine_c" name="Protein_lysine_c" speciesType="Protein_lysine" boundaryCondition="true" compartment="c" />
  <species id="Protoporphyrin_m" name="Protoporphyrin_m" speciesType="Protoporphyrin" initialConcentration="0.00026" boundaryCondition="false" compartment="m" />
  <species id="Dehydroalanine_c" name="Dehydroalanine_c" speciesType="Dehydroalanine" initialConcentration="0.00026" boundaryCondition="false" compartment="c" />
  <species id="2-Aminomuconate_c" name="2-Aminomuconate_c" speciesType="2-Aminomuconate" initialConcentration="0.00026" boundaryCondition="false" compartment="c" />
  <species id="L-Cystathionine_c" name="L-Cystathionine_c" speciesType="L-Cystathionine" initialConcentration="0.00026" boundaryCondition="false" compartment="c" />
  <species id="Triiodothyronine_c" name="Triiodothyronine_c" speciesType="Triiodothyronine" initialConcentration="0.00026" boundaryCondition="false" compartment="c" />
  <species id="Triiodothyronine_s" name="Triiodothyronine_s" speciesType="Triiodothyronine" initialConcentration="0.00026" boundaryCondition="false" compartment="s" />
  <species id="Xanthurenate_c" name="Xanthurenate_c" speciesType="Xanthurenate" initialConcentration="0.00026" boundaryCondition="false" compartment="c" />
  <species id="Xanthurenate_s" name="Xanthurenate_s" speciesType="Xanthurenate" initialConcentration="0.00026" boundaryCondition="true" compartment="s" />
  <species id="L-3-Cyanoalanine_s" name="L-3-Cyanoalanine_s" speciesType="L-3-Cyanoalanine" initialConcentration="0.00026" boundaryCondition="true" compartment="s" />
  <species id="Chenodiol_r" name="Chenodiol_r" speciesType="Chenodiol" initialConcentration="0.00026" boundaryCondition="false" compartment="r" />
  <species id="Chenodiol_b" name="Chenodiol_b" speciesType="Chenodiol" initialConcentration="0.00026" boundaryCondition="true" compartment="b" />
  <species id="Chenodiol_c" name="Chenodiol_c" speciesType="Chenodiol" initialConcentration="0.00026" boundaryCondition="false" compartment="c" />
  <species id="Chenodiol_s" name="Chenodiol_s" speciesType="Chenodiol" initialConcentration="0.00026" boundaryCondition="true" compartment="s" />
  <species id="Estrone_3-sulfate_c" name="Estrone_3-sulfate_c" speciesType="Estrone_3-sulfate" initialConcentration="0.00026" boundaryCondition="false" compartment="c" />
  <species id="Estrone_3-sulfate_s" name="Estrone_3-sulfate_s" speciesType="Estrone_3-sulfate" initialConcentration="0.00026" boundaryCondition="true" compartment="s" />
  <species id="O-Acetylcarnitine_r" name="O-Acetylcarnitine_r" speciesType="O-Acetylcarnitine" initialConcentration="0.00026" boundaryCondition="false" compartment="r" />
  <species id="O-Acetylcarnitine_c" name="O-Acetylcarnitine_c" speciesType="O-Acetylcarnitine" initialConcentration="0.00026" boundaryCondition="false" compartment="c" />
  <species id="O-Acetylcarnitine_m" name="O-Acetylcarnitine_m" speciesType="O-Acetylcarnitine" initialConcentration="0.00026" boundaryCondition="false" compartment="m" />
  <species id="O-Acetylcarnitine_p" name="O-Acetylcarnitine_p" speciesType="O-Acetylcarnitine" initialConcentration="0.00026" boundaryCondition="false" compartment="p" />
  <species id="Myristoyl-CoA_m" name="Myristoyl-CoA_m" speciesType="Myristoyl-CoA" initialConcentration="0.00026" boundaryCondition="false" compartment="m" />
  <species id="Myristoyl-CoA_p" name="Myristoyl-CoA_p" speciesType="Myristoyl-CoA" initialConcentration="0.00026" boundaryCondition="false" compartment="p" />
  <species id="3-Ureidopropionate_c" name="3-Ureidopropionate_c" speciesType="3-Ureidopropionate" initialConcentration="0.00026" boundaryCondition="false" compartment="c" />
  <species id="L-Formylkynurenine_c" name="L-Formylkynurenine_c" speciesType="L-Formylkynurenine" initialConcentration="0.00026" boundaryCondition="false" compartment="c" />
  <species id="L-Octanoylcarnitine_c" name="L-Octanoylcarnitine_c" speciesType="L-Octanoylcarnitine" initialConcentration="0.00026" boundaryCondition="false" compartment="c" />
  <species id="L-Octanoylcarnitine_m" name="L-Octanoylcarnitine_m" speciesType="L-Octanoylcarnitine" initialConcentration="0.00026" boundaryCondition="false" compartment="m" />
  <species id="L-Octanoylcarnitine_p" name="L-Octanoylcarnitine_p" speciesType="L-Octanoylcarnitine" initialConcentration="0.00026" boundaryCondition="false" compartment="p" />
  <species id="3-Dehydrosphinganine_c" name="3-Dehydrosphinganine_c" speciesType="3-Dehydrosphinganine" initialConcentration="0.00026" boundaryCondition="false" compartment="c" />
  <species id="Isovaleryl-CoA_m" name="Isovaleryl-CoA_m" speciesType="Isovaleryl-CoA" initialConcentration="0.00026" boundaryCondition="false" compartment="m" />
  <species id="(3Z)-Dodecenoyl-CoA_m" name="(3Z)-Dodecenoyl-CoA_m" speciesType="(3Z)-Dodecenoyl-CoA" initialConcentration="1e-5" boundaryCondition="false" compartment="m" />
  <species id="L-Fucose-1P_c" name="L-Fucose-1P_c" speciesType="L-Fucose-1P" initialConcentration="0.00026" boundaryCondition="false" compartment="c" />
  <species id="L-Palmitoylcarnitine_r" name="L-Palmitoylcarnitine_r" speciesType="L-Palmitoylcarnitine" initialConcentration="0.00026" boundaryCondition="false" compartment="r" />
  <species id="L-Palmitoylcarnitine_c" name="L-Palmitoylcarnitine_c" speciesType="L-Palmitoylcarnitine" initialConcentration="0.00026" boundaryCondition="false" compartment="c" />
  <species id="L-Palmitoylcarnitine_m" name="L-Palmitoylcarnitine_m" speciesType="L-Palmitoylcarnitine" initialConcentration="0.00026" boundaryCondition="false" compartment="m" />
  <species id="L-Palmitoylcarnitine_p" name="L-Palmitoylcarnitine_p" speciesType="L-Palmitoylcarnitine" initialConcentration="0.00026" boundaryCondition="false" compartment="p" />
  <species id="3-Methylcrotonyl-CoA_m" name="3-Methylcrotonyl-CoA_m" speciesType="3-Methylcrotonyl-CoA" initialConcentration="0.00026" boundaryCondition="false" compartment="m" />
  <species id="5-Phosphoribosylamine_c" name="5-Phosphoribosylamine_c" speciesType="5-Phosphoribosylamine" initialConcentration="0.00026" boundaryCondition="false" compartment="c" />
  <species id="(2E)-Dodecenoyl-CoA_m" name="(2E)-Dodecenoyl-CoA_m" speciesType="(2E)-Dodecenoyl-CoA" initialConcentration="1e-5" boundaryCondition="false" compartment="m" />
  <species id="(2E)-Dodecenoyl-CoA_p" name="(2E)-Dodecenoyl-CoA_p" speciesType="(2E)-Dodecenoyl-CoA" initialConcentration="1e-5" boundaryCondition="false" compartment="p" />
  <species id="3-Hydroxy-L-kynurenine_c" name="3-Hydroxy-L-kynurenine_c" speciesType="3-Hydroxy-L-kynurenine" initialConcentration="0.00026" boundaryCondition="false" compartment="c" />
  <species id="3-Methylglutaconyl-CoA_m" name="3-Methylglutaconyl-CoA_m" speciesType="3-Methylglutaconyl-CoA" initialConcentration="0.00026" boundaryCondition="false" compartment="m" />
  <species id="3-Phosphonooxypyruvate_c" name="3-Phosphonooxypyruvate_c" speciesType="3-Phosphonooxypyruvate" initialConcentration="0.00026" boundaryCondition="false" compartment="c" />
  <species id="CoproporphyrinogenIII_c" name="CoproporphyrinogenIII_c" speciesType="CoproporphyrinogenIII" initialConcentration="0.00026" boundaryCondition="false" compartment="c" />
  <species id="Glutamyl-5P_m" name="Glutamyl-5P_m" speciesType="Glutamyl-5P" initialConcentration="0.00026" boundaryCondition="false" compartment="m" />
  <species id="2-Methylacetoacetyl-CoA_m" name="2-Methylacetoacetyl-CoA_m" speciesType="2-Methylacetoacetyl-CoA" initialConcentration="0.00026" boundaryCondition="false" compartment="m" />
  <species id="Tiglyl-CoA_m" name="Tiglyl-CoA_m" speciesType="Tiglyl-CoA" initialConcentration="0.00026" boundaryCondition="false" compartment="m" />
  <species id="4-Nitrophenyl-P_s" name="4-Nitrophenyl-P_s" speciesType="4-Nitrophenyl-P" initialConcentration="0.00026" boundaryCondition="true" compartment="s" />
  <species id="AIR_c" name="AIR_c" speciesType="AIR" initialConcentration="0.00026" boundaryCondition="false" compartment="c" />
  <species id="Galactose-1P_c" name="Galactose-1P_c" speciesType="Galactose-1P" initialConcentration="0.00026" boundaryCondition="false" compartment="c" />
  <species id="Argininosuccinate_c" name="Argininosuccinate_c" speciesType="Argininosuccinate" initialConcentration="0.00026" boundaryCondition="false" compartment="c" />
  <species id="NeuNGc_c" name="NeuNGc_c" speciesType="NeuNGc" initialConcentration="0.00026" boundaryCondition="false" compartment="c" />
  <species id="Presqualene-PP_r" name="Presqualene-PP_r" speciesType="Presqualene-PP" initialConcentration="0.00026" boundaryCondition="false" compartment="r" />
  <species id="Methacrylyl-CoA_m" name="Methacrylyl-CoA_m" speciesType="Methacrylyl-CoA" initialConcentration="0.00026" boundaryCondition="false" compartment="m" />
  <species id="2-Oxo-3-methylvalerate_m" name="2-Oxo-3-methylvalerate_m" speciesType="2-Oxo-3-methylvalerate" initialConcentration="0.00026" boundaryCondition="false" compartment="m" />
  <species id="5-Formyl-THF_m" name="5-Formyl-THF_m" speciesType="5-Formyl-THF" initialConcentration="0.00026" boundaryCondition="false" compartment="m" />
  <species id="D-4-Phosphopantothenate_c" name="D-4-Phosphopantothenate_c" speciesType="D-4-Phosphopantothenate" initialConcentration="0.00026" boundaryCondition="false" compartment="c" />
  <species id="7alpha-Hydroxycholesterol_r" name="7alpha-Hydroxycholesterol_r" speciesType="7alpha-Hydroxycholesterol" initialConcentration="0.00026" boundaryCondition="false" compartment="r" />
  <species id="4-Imidazolone-5-propanoate_c" name="4-Imidazolone-5-propanoate_c" speciesType="4-Imidazolone-5-propanoate" initialConcentration="0.00026" boundaryCondition="false" compartment="c" />
  <species id="6-Pyruvoyltetrahydropterin_c" name="6-Pyruvoyltetrahydropterin_c" speciesType="6-Pyruvoyltetrahydropterin" initialConcentration="0.00026" boundaryCondition="false" compartment="c" />
  <species id="Apo-ACP_c" name="Apo-ACP_c" speciesType="Apo-ACP" boundaryCondition="false" compartment="c" />
  <species id="CMP-NeuNGc_c" name="CMP-NeuNGc_c" speciesType="CMP-NeuNGc" initialConcentration="0.00026" boundaryCondition="false" compartment="c" />
  <species id="Quinolinate_c" name="Quinolinate_c" speciesType="Quinolinate" initialConcentration="0.00026" boundaryCondition="false" compartment="c" />
  <species id="Dopamine_b" name="Dopamine_b" speciesType="Dopamine" initialConcentration="0.00026" boundaryCondition="false" compartment="b" />
  <species id="Dopamine_c" name="Dopamine_c" speciesType="Dopamine" initialConcentration="0.00026" boundaryCondition="false" compartment="c" />
  <species id="Dopamine_s" name="Dopamine_s" speciesType="Dopamine" initialConcentration="0.00026" boundaryCondition="true" compartment="s" />
  <species id="Tagatose-1,6PP_c" name="Tagatose-1,6PP_c" speciesType="Tagatose-1,6PP" initialConcentration="0.00026" boundaryCondition="false" compartment="c" />
  <species id="Adenylosuccinate_c" name="Adenylosuccinate_c" speciesType="Adenylosuccinate" initialConcentration="0.00026" boundaryCondition="false" compartment="c" />
  <species id="2-Aminomuconate_semialdehyde_c" name="2-Aminomuconate_semialdehyde_c" speciesType="2-Aminomuconate_semialdehyde" initialConcentration="0.00026" boundaryCondition="false" compartment="c" />
  <species id="GAR_c" name="GAR_c" speciesType="GAR" initialConcentration="0.00026" boundaryCondition="false" compartment="c" />
  <species id="1-Pyrroline-5-carboxylate_c" name="1-Pyrroline-5-carboxylate_c" speciesType="1-Pyrroline-5-carboxylate" initialConcentration="0.00026" boundaryCondition="false" compartment="c" />
  <species id="1-Pyrroline-5-carboxylate_m" name="1-Pyrroline-5-carboxylate_m" speciesType="1-Pyrroline-5-carboxylate" initialConcentration="0.00026" boundaryCondition="false" compartment="m" />
  <species id="Acetyl-ACP_c" name="Acetyl-ACP_c" speciesType="Acetyl-ACP" initialConcentration="0.00026" boundaryCondition="false" compartment="c" />
  <species id="3-Hydroxyisobutyryl-CoA_m" name="3-Hydroxyisobutyryl-CoA_m" speciesType="3-Hydroxyisobutyryl-CoA" initialConcentration="0.00026" boundaryCondition="false" compartment="m" />
  <species id="2-Aminoadipate_6-semialdehyde_c" name="2-Aminoadipate_6-semialdehyde_c" speciesType="2-Aminoadipate_6-semialdehyde" initialConcentration="0.00026" boundaryCondition="false" compartment="c" />
  <species id="2-Aminoadipate_6-semialdehyde_m" name="2-Aminoadipate_6-semialdehyde_m" speciesType="2-Aminoadipate_6-semialdehyde" initialConcentration="0.00026" boundaryCondition="false" compartment="m" />
  <species id="N-Pantothenoylcysteine_c" name="N-Pantothenoylcysteine_c" speciesType="N-Pantothenoylcysteine" initialConcentration="0.00026" boundaryCondition="false" compartment="c" />
  <species id="N-Pantothenoylcysteine_m" name="N-Pantothenoylcysteine_m" speciesType="N-Pantothenoylcysteine" initialConcentration="0.00026" boundaryCondition="false" compartment="m" />
  <species id="6-Lactoyl-5,6,7,8-tetrahydropterin_c" name="6-Lactoyl-5,6,7,8-tetrahydropterin_c" speciesType="6-Lactoyl-5,6,7,8-tetrahydropterin" initialConcentration="0.00026" boundaryCondition="false" compartment="c" />
  <species id="But-2-enoyl-ACP_c" name="But-2-enoyl-ACP_c" speciesType="But-2-enoyl-ACP" initialConcentration="0.00026" boundaryCondition="false" compartment="c" />
  <species id="N-Acetylglucosamine-1P_c" name="N-Acetylglucosamine-1P_c" speciesType="N-Acetylglucosamine-1P" initialConcentration="0.00026" boundaryCondition="false" compartment="c" />
  <species id="N-Acetylmannosamine-6P_c" name="N-Acetylmannosamine-6P_c" speciesType="N-Acetylmannosamine-6P" initialConcentration="0.00026" boundaryCondition="false" compartment="c" />
  <species id="L-1-Pyrroline-3-hydroxy-5-carboxylate_c" name="L-1-Pyrroline-3-hydroxy-5-carboxylate_c" speciesType="L-1-Pyrroline-3-hydroxy-5-carboxylate" initialConcentration="0.00026" boundaryCondition="false" compartment="c" />
  <species id="L-1-Pyrroline-3-hydroxy-5-carboxylate_m" name="L-1-Pyrroline-3-hydroxy-5-carboxylate_m" speciesType="L-1-Pyrroline-3-hydroxy-5-carboxylate" initialConcentration="0.00026" boundaryCondition="false" compartment="m" />
  <species id="(R)-4-Phosphopantothenoyl-cysteine_c" name="(R)-4-Phosphopantothenoyl-cysteine_c" speciesType="(R)-4-Phosphopantothenoyl-cysteine" initialConcentration="0.00026" boundaryCondition="false" compartment="c" />
  <species id="(R)-4-Phosphopantothenoyl-cysteine_m" name="(R)-4-Phosphopantothenoyl-cysteine_m" speciesType="(R)-4-Phosphopantothenoyl-cysteine" initialConcentration="0.00026" boundaryCondition="false" compartment="m" />
  <species id="N-Formyl-GAR_c" name="N-Formyl-GAR_c" speciesType="N-Formyl-GAR" initialConcentration="0.00026" boundaryCondition="false" compartment="c" />
  <species id="(S)-3-Hydroxy-2-methylbutyryl-CoA_m" name="(S)-3-Hydroxy-2-methylbutyryl-CoA_m" speciesType="(S)-3-Hydroxy-2-methylbutyryl-CoA" initialConcentration="0.00026" boundaryCondition="false" compartment="m" />
  <species id="2-Amino-3-carboxymuconate_semialdehyde_c" name="2-Amino-3-carboxymuconate_semialdehyde_c" speciesType="2-Amino-3-carboxymuconate_semialdehyde" initialConcentration="0.00026" boundaryCondition="false" compartment="c" />
  <species id="S-(2-Methylpropanoyl)-dihydrolipoamide_m" name="S-(2-Methylpropanoyl)-dihydrolipoamide_m" speciesType="S-(2-Methylpropanoyl)-dihydrolipoamide" initialConcentration="0.00026" boundaryCondition="false" compartment="m" />
  <species id="3alpha,7alpha-Dihydroxy-5beta-cholestanate_r" name="3alpha,7alpha-Dihydroxy-5beta-cholestanate_r" speciesType="3alpha,7alpha-Dihydroxy-5beta-cholestanate" initialConcentration="0.00026" boundaryCondition="false" compartment="r" />
  <species id="3alpha,7alpha-Dihydroxy-5beta-cholestanate_c" name="3alpha,7alpha-Dihydroxy-5beta-cholestanate_c" speciesType="3alpha,7alpha-Dihydroxy-5beta-cholestanate" initialConcentration="0.00026" boundaryCondition="false" compartment="c" />
  <species id="3alpha,7alpha-Dihydroxy-5beta-cholestanate_p" name="3alpha,7alpha-Dihydroxy-5beta-cholestanate_p" speciesType="3alpha,7alpha-Dihydroxy-5beta-cholestanate" initialConcentration="0.00026" boundaryCondition="false" compartment="p" />
  <species id="Dehydroepiandrosterone_sulfate_c" name="Dehydroepiandrosterone_sulfate_c" speciesType="Dehydroepiandrosterone_sulfate" initialConcentration="0.00026" boundaryCondition="false" compartment="c" />
  <species id="Dehydroepiandrosterone_sulfate_s" name="Dehydroepiandrosterone_sulfate_s" speciesType="Dehydroepiandrosterone_sulfate" initialConcentration="0.00026" boundaryCondition="true" compartment="s" />
  <species id="(R)-3-Hydroxybutanoyl-ACP_c" name="(R)-3-Hydroxybutanoyl-ACP_c" speciesType="(R)-3-Hydroxybutanoyl-ACP" initialConcentration="0.00026" boundaryCondition="false" compartment="c" />
  <species id="(R)-3-Hydroxydecanoyl-ACP_c" name="(R)-3-Hydroxydecanoyl-ACP_c" speciesType="(R)-3-Hydroxydecanoyl-ACP" boundaryCondition="false" compartment="c" />
  <species id="(R)-3-Hydroxyoctanoyl-ACP_c" name="(R)-3-Hydroxyoctanoyl-ACP_c" speciesType="(R)-3-Hydroxyoctanoyl-ACP" initialConcentration="0.00026" boundaryCondition="false" compartment="c" />
  <species id="(R)-3-Hydroxypalmitoyl-ACP_c" name="(R)-3-Hydroxypalmitoyl-ACP_c" speciesType="(R)-3-Hydroxypalmitoyl-ACP" initialConcentration="0.00026" boundaryCondition="false" compartment="c" />
  <species id="5-Phosphoribosylformylglycinamidine_c" name="5-Phosphoribosylformylglycinamidine_c" speciesType="5-Phosphoribosylformylglycinamidine" initialConcentration="0.00026" boundaryCondition="false" compartment="c" />
  <species id="3alpha,7alpha-Dihydroxy-5beta-cholestanoyl-CoA_r" name="3alpha,7alpha-Dihydroxy-5beta-cholestanoyl-CoA_r" speciesType="3alpha,7alpha-Dihydroxy-5beta-cholestanoyl-CoA" initialConcentration="0.00026" boundaryCondition="false" compartment="r" />
  <species id="3alpha,7alpha-Dihydroxy-5beta-cholestanoyl-CoA_p" name="3alpha,7alpha-Dihydroxy-5beta-cholestanoyl-CoA_p" speciesType="3alpha,7alpha-Dihydroxy-5beta-cholestanoyl-CoA" initialConcentration="0.00026" boundaryCondition="false" compartment="p" />
  <species id="AICAR_c" name="AICAR_c" speciesType="AICAR" initialConcentration="0.00026" boundaryCondition="false" compartment="c" />
  <species id="HMA_c" name="HMA_c" speciesType="HMA" boundaryCondition="false" compartment="c" />
  <species id="3alpha,7alpha,12alpha-Trihydroxy-5beta-cholestanate_r" name="3alpha,7alpha,12alpha-Trihydroxy-5beta-cholestanate_r" speciesType="3alpha,7alpha,12alpha-Trihydroxy-5beta-cholestanate" initialConcentration="0.00026" boundaryCondition="false" compartment="r" />
  <species id="3alpha,7alpha,12alpha-Trihydroxy-5beta-cholestanate_c" name="3alpha,7alpha,12alpha-Trihydroxy-5beta-cholestanate_c" speciesType="3alpha,7alpha,12alpha-Trihydroxy-5beta-cholestanate" initialConcentration="0.00026" boundaryCondition="false" compartment="c" />
  <species id="3alpha,7alpha,12alpha-Trihydroxy-5beta-cholestanate_p" name="3alpha,7alpha,12alpha-Trihydroxy-5beta-cholestanate_p" speciesType="3alpha,7alpha,12alpha-Trihydroxy-5beta-cholestanate" initialConcentration="0.00026" boundaryCondition="false" compartment="p" />
  <species id="FAICAR_c" name="FAICAR_c" speciesType="FAICAR" initialConcentration="0.00026" boundaryCondition="false" compartment="c" />
  <species id="5-Phosphoribosyl-4-carboxy-5-aminoimidazole_c" name="5-Phosphoribosyl-4-carboxy-5-aminoimidazole_c" speciesType="5-Phosphoribosyl-4-carboxy-5-aminoimidazole" initialConcentration="0.00026" boundaryCondition="false" compartment="c" />
  <species id="3alpha,7alpha,12alpha-Trihydroxy-5beta-cholestanoyl-CoA_r" name="3alpha,7alpha,12alpha-Trihydroxy-5beta-cholestanoyl-CoA_r" speciesType="3alpha,7alpha,12alpha-Trihydroxy-5beta-cholestanoyl-CoA" initialConcentration="0.00026" boundaryCondition="false" compartment="r" />
  <species id="3alpha,7alpha,12alpha-Trihydroxy-5beta-cholestanoyl-CoA_p" name="3alpha,7alpha,12alpha-Trihydroxy-5beta-cholestanoyl-CoA_p" speciesType="3alpha,7alpha,12alpha-Trihydroxy-5beta-cholestanoyl-CoA" initialConcentration="0.00026" boundaryCondition="false" compartment="p" />
  <species id="SAICAR_c" name="SAICAR_c" speciesType="SAICAR" initialConcentration="0.00026" boundaryCondition="false" compartment="c" />
  <species id="Dihydroneopterin_s" name="Dihydroneopterin_s" speciesType="Dihydroneopterin" initialConcentration="0.00026" boundaryCondition="true" compartment="s" />
  <species id="6-[(1S,2R)-1,2-Dihydroxy-3-triphosphooxypropyl]-7,8-dihydropterin_c" name="6-[(1S,2R)-1,2-Dihydroxy-3-triphosphooxypropyl]-7,8-dihydropterin_c" speciesType="6-[(1S,2R)-1,2-Dihydroxy-3-triphosphooxypropyl]-7,8-dihydropterin" initialConcentration="0.00026" boundaryCondition="false" compartment="c" />
  <species id="6-[(1S,2R)-1,2-Dihydroxy-3-triphosphooxypropyl]-7,8-dihydropterin_s" name="6-[(1S,2R)-1,2-Dihydroxy-3-triphosphooxypropyl]-7,8-dihydropterin_s" speciesType="6-[(1S,2R)-1,2-Dihydroxy-3-triphosphooxypropyl]-7,8-dihydropterin" initialConcentration="0.00026" boundaryCondition="true" compartment="s" />
  <species id="6-[(1S,2R)-1,2-Dihydroxy-3-triphosphooxypropyl]-7,8-dihydropterin_n" name="6-[(1S,2R)-1,2-Dihydroxy-3-triphosphooxypropyl]-7,8-dihydropterin_n" speciesType="6-[(1S,2R)-1,2-Dihydroxy-3-triphosphooxypropyl]-7,8-dihydropterin" boundaryCondition="false" compartment="n" />
  <species id="3-Ureidoisobutyrate_c" name="3-Ureidoisobutyrate_c" speciesType="3-Ureidoisobutyrate" initialConcentration="0.00026" boundaryCondition="false" compartment="c" />
  <species id="7-Dehydrodesmosterol_r" name="7-Dehydrodesmosterol_r" speciesType="7-Dehydrodesmosterol" initialConcentration="0.00026" boundaryCondition="false" compartment="r" />
  <species id="14-Demethyllanosterol_r" name="14-Demethyllanosterol_r" speciesType="14-Demethyllanosterol" initialConcentration="0.00026" boundaryCondition="false" compartment="r" />
  <species id="S-(2-Methylbutanoyl)-dihydrolipoamide_m" name="S-(2-Methylbutanoyl)-dihydrolipoamide_m" speciesType="S-(2-Methylbutanoyl)-dihydrolipoamide" initialConcentration="0.00026" boundaryCondition="false" compartment="m" />
  <species id="S-(3-Methylbutanoyl)-dihydrolipoamide_m" name="S-(3-Methylbutanoyl)-dihydrolipoamide_m" speciesType="S-(3-Methylbutanoyl)-dihydrolipoamide" initialConcentration="0.00026" boundaryCondition="false" compartment="m" />
  <species id="Taurocholate_b" name="Taurocholate_b" speciesType="Taurocholate" initialConcentration="0.00026" boundaryCondition="true" compartment="b" />
  <species id="Taurocholate_c" name="Taurocholate_c" speciesType="Taurocholate" initialConcentration="0.00026" boundaryCondition="false" compartment="c" />
  <species id="Taurocholate_s" name="Taurocholate_s" speciesType="Taurocholate" initialConcentration="0.00026" boundaryCondition="true" compartment="s" />
  <species id="Taurocholate_p" name="Taurocholate_p" speciesType="Taurocholate" initialConcentration="0.00026" boundaryCondition="false" compartment="p" />
  <species id="Dodecanoyl-ACP_c" name="Dodecanoyl-ACP_c" speciesType="Dodecanoyl-ACP" initialConcentration="0.00026" boundaryCondition="false" compartment="c" />
  <species id="(S)-3-Hydroxyhexadecanoyl-CoA_m" name="(S)-3-Hydroxyhexadecanoyl-CoA_m" speciesType="(S)-3-Hydroxyhexadecanoyl-CoA" initialConcentration="1e-5" boundaryCondition="false" compartment="m" />
  <species id="(S)-3-Hydroxyhexadecanoyl-CoA_p" name="(S)-3-Hydroxyhexadecanoyl-CoA_p" speciesType="(S)-3-Hydroxyhexadecanoyl-CoA" initialConcentration="1e-5" boundaryCondition="false" compartment="p" />
  <species id="3-Oxopalmitoyl-CoA_m" name="3-Oxopalmitoyl-CoA_m" speciesType="3-Oxopalmitoyl-CoA" initialConcentration="1e-5" boundaryCondition="false" compartment="m" />
  <species id="3-Oxopalmitoyl-CoA_p" name="3-Oxopalmitoyl-CoA_p" speciesType="3-Oxopalmitoyl-CoA" initialConcentration="1e-5" boundaryCondition="false" compartment="p" />
  <species id="(S)-3-Hydroxytetradecanoyl-CoA_m" name="(S)-3-Hydroxytetradecanoyl-CoA_m" speciesType="(S)-3-Hydroxytetradecanoyl-CoA" initialConcentration="1e-5" boundaryCondition="false" compartment="m" />
  <species id="(S)-3-Hydroxytetradecanoyl-CoA_p" name="(S)-3-Hydroxytetradecanoyl-CoA_p" speciesType="(S)-3-Hydroxytetradecanoyl-CoA" initialConcentration="1e-5" boundaryCondition="false" compartment="p" />
  <species id="3-Oxotetradecanoyl-CoA_m" name="3-Oxotetradecanoyl-CoA_m" speciesType="3-Oxotetradecanoyl-CoA" initialConcentration="1e-5" boundaryCondition="false" compartment="m" />
  <species id="3-Oxotetradecanoyl-CoA_p" name="3-Oxotetradecanoyl-CoA_p" speciesType="3-Oxotetradecanoyl-CoA" initialConcentration="1e-5" boundaryCondition="false" compartment="p" />
  <species id="(S)-3-Hydroxydodecanoyl-CoA_m" name="(S)-3-Hydroxydodecanoyl-CoA_m" speciesType="(S)-3-Hydroxydodecanoyl-CoA" initialConcentration="0.00026" boundaryCondition="false" compartment="m" />
  <species id="(S)-3-Hydroxydodecanoyl-CoA_p" name="(S)-3-Hydroxydodecanoyl-CoA_p" speciesType="(S)-3-Hydroxydodecanoyl-CoA" initialConcentration="0.00026" boundaryCondition="false" compartment="p" />
  <species id="3-Oxododecanoyl-CoA_m" name="3-Oxododecanoyl-CoA_m" speciesType="3-Oxododecanoyl-CoA" initialConcentration="1e-5" boundaryCondition="false" compartment="m" />
  <species id="3-Oxododecanoyl-CoA_p" name="3-Oxododecanoyl-CoA_p" speciesType="3-Oxododecanoyl-CoA" initialConcentration="1e-5" boundaryCondition="false" compartment="p" />
  <species id="(S)-Hydroxydecanoyl-CoA_m" name="(S)-Hydroxydecanoyl-CoA_m" speciesType="(S)-Hydroxydecanoyl-CoA" initialConcentration="1e-5" boundaryCondition="false" compartment="m" />
  <species id="(S)-Hydroxydecanoyl-CoA_p" name="(S)-Hydroxydecanoyl-CoA_p" speciesType="(S)-Hydroxydecanoyl-CoA" initialConcentration="1e-5" boundaryCondition="false" compartment="p" />
  <species id="3-Oxodecanoyl-CoA_m" name="3-Oxodecanoyl-CoA_m" speciesType="3-Oxodecanoyl-CoA" initialConcentration="1e-5" boundaryCondition="false" compartment="m" />
  <species id="3-Oxodecanoyl-CoA_p" name="3-Oxodecanoyl-CoA_p" speciesType="3-Oxodecanoyl-CoA" initialConcentration="1e-5" boundaryCondition="false" compartment="p" />
  <species id="(S)-Hydroxyoctanoyl-CoA_m" name="(S)-Hydroxyoctanoyl-CoA_m" speciesType="(S)-Hydroxyoctanoyl-CoA" initialConcentration="1e-5" boundaryCondition="false" compartment="m" />
  <species id="3-Oxooctanoyl-CoA_m" name="3-Oxooctanoyl-CoA_m" speciesType="3-Oxooctanoyl-CoA" initialConcentration="1e-5" boundaryCondition="false" compartment="m" />
  <species id="(S)-Hydroxyhexanoyl-CoA_m" name="(S)-Hydroxyhexanoyl-CoA_m" speciesType="(S)-Hydroxyhexanoyl-CoA" initialConcentration="1e-5" boundaryCondition="false" compartment="m" />
  <species id="3-Oxohexanoyl-CoA_m" name="3-Oxohexanoyl-CoA_m" speciesType="3-Oxohexanoyl-CoA" initialConcentration="1e-5" boundaryCondition="false" compartment="m" />
  <species id="Hexanoyl-CoA_m" name="Hexanoyl-CoA_m" speciesType="Hexanoyl-CoA" initialConcentration="0.00026" boundaryCondition="false" compartment="m" />
  <species id="(2E)-Hexenoyl-CoA_m" name="(2E)-Hexenoyl-CoA_m" speciesType="(2E)-Hexenoyl-CoA" initialConcentration="1e-5" boundaryCondition="false" compartment="m" />
  <species id="(2E)-Hexadecenoyl-CoA_r" name="(2E)-Hexadecenoyl-CoA_r" speciesType="(2E)-Hexadecenoyl-CoA" boundaryCondition="false" compartment="r" />
  <species id="(2E)-Hexadecenoyl-CoA_c" name="(2E)-Hexadecenoyl-CoA_c" speciesType="(2E)-Hexadecenoyl-CoA" boundaryCondition="false" compartment="c" />
  <species id="(2E)-Hexadecenoyl-CoA_m" name="(2E)-Hexadecenoyl-CoA_m" speciesType="(2E)-Hexadecenoyl-CoA" initialConcentration="1e-5" boundaryCondition="false" compartment="m" />
  <species id="(2E)-Hexadecenoyl-CoA_p" name="(2E)-Hexadecenoyl-CoA_p" speciesType="(2E)-Hexadecenoyl-CoA" initialConcentration="1e-5" boundaryCondition="false" compartment="p" />
  <species id="(2E)-Tetradecenoyl-CoA_m" name="(2E)-Tetradecenoyl-CoA_m" speciesType="(2E)-Tetradecenoyl-CoA" initialConcentration="1e-5" boundaryCondition="false" compartment="m" />
  <species id="(2E)-Tetradecenoyl-CoA_p" name="(2E)-Tetradecenoyl-CoA_p" speciesType="(2E)-Tetradecenoyl-CoA" initialConcentration="1e-5" boundaryCondition="false" compartment="p" />
  <species id="Decanoyl-CoA_m" name="Decanoyl-CoA_m" speciesType="Decanoyl-CoA" initialConcentration="0.00026" boundaryCondition="false" compartment="m" />
  <species id="Decanoyl-CoA_p" name="Decanoyl-CoA_p" speciesType="Decanoyl-CoA" initialConcentration="0.00026" boundaryCondition="false" compartment="p" />
  <species id="(2E)-Decenoyl-CoA_m" name="(2E)-Decenoyl-CoA_m" speciesType="(2E)-Decenoyl-CoA" initialConcentration="1e-5" boundaryCondition="false" compartment="m" />
  <species id="(2E)-Decenoyl-CoA_p" name="(2E)-Decenoyl-CoA_p" speciesType="(2E)-Decenoyl-CoA" initialConcentration="1e-5" boundaryCondition="false" compartment="p" />
  <species id="(2E)-Octenoyl-CoA_m" name="(2E)-Octenoyl-CoA_m" speciesType="(2E)-Octenoyl-CoA" initialConcentration="1e-5" boundaryCondition="false" compartment="m" />
  <species id="Chenodeoxycholoyl-CoA_r" name="Chenodeoxycholoyl-CoA_r" speciesType="Chenodeoxycholoyl-CoA" initialConcentration="0.00026" boundaryCondition="false" compartment="r" />
  <species id="Chenodeoxycholoyl-CoA_c" name="Chenodeoxycholoyl-CoA_c" speciesType="Chenodeoxycholoyl-CoA" initialConcentration="0.00026" boundaryCondition="false" compartment="c" />
  <species id="Chenodeoxycholoyl-CoA_p" name="Chenodeoxycholoyl-CoA_p" speciesType="Chenodeoxycholoyl-CoA" initialConcentration="0.00026" boundaryCondition="false" compartment="p" />
  <species id="Oxalosuccinate_c" name="Oxalosuccinate_c" speciesType="Oxalosuccinate" initialConcentration="0.000026" boundaryCondition="false" compartment="c" />
  <species id="Oxalosuccinate_m" name="Oxalosuccinate_m" speciesType="Oxalosuccinate" initialConcentration="0.000026" boundaryCondition="false" compartment="m" />
  <species id="Oxalosuccinate_p" name="Oxalosuccinate_p" speciesType="Oxalosuccinate" initialConcentration="0.000026" boundaryCondition="false" compartment="p" />
  <species id="3-Carboxy-1-hydroxypropyl-ThPP_m" name="3-Carboxy-1-hydroxypropyl-ThPP_m" speciesType="3-Carboxy-1-hydroxypropyl-ThPP" initialConcentration="0.00026" boundaryCondition="false" compartment="m" />
  <species id="Sedoheptulose-7P_c" name="Sedoheptulose-7P_c" speciesType="Sedoheptulose-7P" initialConcentration="0.00026" boundaryCondition="false" compartment="c" />
  <species id="3-Keto-beta-D-galactose_s" name="3-Keto-beta-D-galactose_s" speciesType="3-Keto-beta-D-galactose" initialConcentration="0.00026" boundaryCondition="true" compartment="s" />
  <species id="Lactose-6P_s" name="Lactose-6P_s" speciesType="Lactose-6P" initialConcentration="0.00026" boundaryCondition="true" compartment="s" />
  <species id="Galactosylglycerol_s" name="Galactosylglycerol_s" speciesType="Galactosylglycerol" initialConcentration="0.00026" boundaryCondition="true" compartment="s" />
  <species id="3-Ketolactose_s" name="3-Ketolactose_s" speciesType="3-Ketolactose" initialConcentration="0.00026" boundaryCondition="true" compartment="s" />
  <species id="Zymosterol_r" name="Zymosterol_r" speciesType="Zymosterol" initialConcentration="0.00026" boundaryCondition="false" compartment="r" />
  <species id="5alpha-Cholesta-7,24-dien-3beta-ol_r" name="5alpha-Cholesta-7,24-dien-3beta-ol_r" speciesType="5alpha-Cholesta-7,24-dien-3beta-ol" initialConcentration="0.00026" boundaryCondition="false" compartment="r" />
  <species id="5beta-Cholestane-3alpha,7alpha,26-triol_c" name="5beta-Cholestane-3alpha,7alpha,26-triol_c" speciesType="5beta-Cholestane-3alpha,7alpha,26-triol" initialConcentration="0.00026" boundaryCondition="false" compartment="c" />
  <species id="5beta-Cholestane-3alpha,7alpha,26-triol_m" name="5beta-Cholestane-3alpha,7alpha,26-triol_m" speciesType="5beta-Cholestane-3alpha,7alpha,26-triol" initialConcentration="0.00026" boundaryCondition="false" compartment="m" />
  <species id="3alpha,7alpha-Dihydroxy-5beta-cholestan-26-al_c" name="3alpha,7alpha-Dihydroxy-5beta-cholestan-26-al_c" speciesType="3alpha,7alpha-Dihydroxy-5beta-cholestan-26-al" initialConcentration="0.00026" boundaryCondition="false" compartment="c" />
  <species id="5beta-Cholestane-3alpha,7alpha,12alpha,26-tetrol_c" name="5beta-Cholestane-3alpha,7alpha,12alpha,26-tetrol_c" speciesType="5beta-Cholestane-3alpha,7alpha,12alpha,26-tetrol" initialConcentration="0.00026" boundaryCondition="false" compartment="c" />
  <species id="5beta-Cholestane-3alpha,7alpha,12alpha,26-tetrol_m" name="5beta-Cholestane-3alpha,7alpha,12alpha,26-tetrol_m" speciesType="5beta-Cholestane-3alpha,7alpha,12alpha,26-tetrol" initialConcentration="0.00026" boundaryCondition="false" compartment="m" />
  <species id="3alpha,7alpha,12alpha,24-Tetrahydroxy-5beta-cholestanoyl-CoA_p" name="3alpha,7alpha,12alpha,24-Tetrahydroxy-5beta-cholestanoyl-CoA_p" speciesType="3alpha,7alpha,12alpha,24-Tetrahydroxy-5beta-cholestanoyl-CoA" initialConcentration="0.00026" boundaryCondition="false" compartment="p" />
  <species id="7alpha-Hydroxy-5beta-cholestan-3-one_c" name="7alpha-Hydroxy-5beta-cholestan-3-one_c" speciesType="7alpha-Hydroxy-5beta-cholestan-3-one" initialConcentration="0.00026" boundaryCondition="false" compartment="c" />
  <species id="5beta-Cholestane-3alpha,7alpha-diol_c" name="5beta-Cholestane-3alpha,7alpha-diol_c" speciesType="5beta-Cholestane-3alpha,7alpha-diol" initialConcentration="0.00026" boundaryCondition="false" compartment="c" />
  <species id="5beta-Cholestane-3alpha,7alpha-diol_m" name="5beta-Cholestane-3alpha,7alpha-diol_m" speciesType="5beta-Cholestane-3alpha,7alpha-diol" initialConcentration="0.00026" boundaryCondition="false" compartment="m" />
  <species id="7alpha,12alpha-Dihydroxy-5beta-cholestan-3-one_c" name="7alpha,12alpha-Dihydroxy-5beta-cholestan-3-one_c" speciesType="7alpha,12alpha-Dihydroxy-5beta-cholestan-3-one" initialConcentration="0.00026" boundaryCondition="false" compartment="c" />
  <species id="3alpha,7alpha,12alpha-Trihydroxycoprostane_c" name="3alpha,7alpha,12alpha-Trihydroxycoprostane_c" speciesType="3alpha,7alpha,12alpha-Trihydroxycoprostane" initialConcentration="0.00026" boundaryCondition="false" compartment="c" />
  <species id="3alpha,7alpha,12alpha-Trihydroxycoprostane_m" name="3alpha,7alpha,12alpha-Trihydroxycoprostane_m" speciesType="3alpha,7alpha,12alpha-Trihydroxycoprostane" initialConcentration="0.00026" boundaryCondition="false" compartment="m" />
  <species id="7alpha-Hydroxycholest-4-en-3-one_r" name="7alpha-Hydroxycholest-4-en-3-one_r" speciesType="7alpha-Hydroxycholest-4-en-3-one" initialConcentration="0.00026" boundaryCondition="false" compartment="r" />
  <species id="7alpha-Hydroxycholest-4-en-3-one_c" name="7alpha-Hydroxycholest-4-en-3-one_c" speciesType="7alpha-Hydroxycholest-4-en-3-one" initialConcentration="0.00026" boundaryCondition="false" compartment="c" />
  <species id="7alpha,12alpha-Dihydroxycholest-4-en-3-one_r" name="7alpha,12alpha-Dihydroxycholest-4-en-3-one_r" speciesType="7alpha,12alpha-Dihydroxycholest-4-en-3-one" initialConcentration="0.00026" boundaryCondition="false" compartment="r" />
  <species id="7alpha,12alpha-Dihydroxycholest-4-en-3-one_c" name="7alpha,12alpha-Dihydroxycholest-4-en-3-one_c" speciesType="7alpha,12alpha-Dihydroxycholest-4-en-3-one" initialConcentration="0.00026" boundaryCondition="false" compartment="c" />
  <species id="3alpha,7alpha,12alpha-Trihydroxy-5beta-cholest-24-enoyl-CoA_p" name="3alpha,7alpha,12alpha-Trihydroxy-5beta-cholest-24-enoyl-CoA_p" speciesType="3alpha,7alpha,12alpha-Trihydroxy-5beta-cholest-24-enoyl-CoA" initialConcentration="0.00026" boundaryCondition="false" compartment="p" />
  <species id="Taurochenodeoxycholate_b" name="Taurochenodeoxycholate_b" speciesType="Taurochenodeoxycholate" initialConcentration="0.00026" boundaryCondition="true" compartment="b" />
  <species id="Taurochenodeoxycholate_c" name="Taurochenodeoxycholate_c" speciesType="Taurochenodeoxycholate" initialConcentration="0.00026" boundaryCondition="false" compartment="c" />
  <species id="Taurochenodeoxycholate_s" name="Taurochenodeoxycholate_s" speciesType="Taurochenodeoxycholate" initialConcentration="0.00026" boundaryCondition="true" compartment="s" />
  <species id="Taurochenodeoxycholate_p" name="Taurochenodeoxycholate_p" speciesType="Taurochenodeoxycholate" initialConcentration="0.00026" boundaryCondition="false" compartment="p" />
  <species id="Glycochenodeoxycholate_b" name="Glycochenodeoxycholate_b" speciesType="Glycochenodeoxycholate" initialConcentration="0.00026" boundaryCondition="true" compartment="b" />
  <species id="Glycochenodeoxycholate_c" name="Glycochenodeoxycholate_c" speciesType="Glycochenodeoxycholate" initialConcentration="0.00026" boundaryCondition="false" compartment="c" />
  <species id="Glycochenodeoxycholate_s" name="Glycochenodeoxycholate_s" speciesType="Glycochenodeoxycholate" initialConcentration="0.00026" boundaryCondition="true" compartment="s" />
  <species id="3alpha,7alpha,12alpha-Trihydroxy-5beta-24-oxocholestanoyl-CoA_p" name="3alpha,7alpha,12alpha-Trihydroxy-5beta-24-oxocholestanoyl-CoA_p" speciesType="3alpha,7alpha,12alpha-Trihydroxy-5beta-24-oxocholestanoyl-CoA" initialConcentration="0.00026" boundaryCondition="false" compartment="p" />
  <species id="Deoxyinosine_c" name="Deoxyinosine_c" speciesType="Deoxyinosine" initialConcentration="0.00026" boundaryCondition="false" compartment="c" />
  <species id="Deoxyinosine_s" name="Deoxyinosine_s" speciesType="Deoxyinosine" initialConcentration="0.00026" boundaryCondition="false" compartment="s" />
  <species id="2-Amino-3-oxoadipate_m" name="2-Amino-3-oxoadipate_m" speciesType="2-Amino-3-oxoadipate" initialConcentration="0.00026" boundaryCondition="false" compartment="m" />
  <species id="H2S2O3_c" name="H2S2O3_c" speciesType="H2S2O3" initialConcentration="0.00026" boundaryCondition="false" compartment="c" />
  <species id="3,4-Dihydroxymandelaldehyde_m" name="3,4-Dihydroxymandelaldehyde_m" speciesType="3,4-Dihydroxymandelaldehyde" initialConcentration="0.00026" boundaryCondition="false" compartment="m" />
  <species id="3,4-Dihydroxymandelate_m" name="3,4-Dihydroxymandelate_m" speciesType="3,4-Dihydroxymandelate" initialConcentration="0.00026" boundaryCondition="false" compartment="m" />
  <species id="3-Methoxy-4-hydroxyphenylacetaldehyde_m" name="3-Methoxy-4-hydroxyphenylacetaldehyde_m" speciesType="3-Methoxy-4-hydroxyphenylacetaldehyde" initialConcentration="0.00026" boundaryCondition="false" compartment="m" />
  <species id="Homovanillate_m" name="Homovanillate_m" speciesType="Homovanillate" initialConcentration="0.00026" boundaryCondition="false" compartment="m" />
  <species id="3-Methoxy-4-hydroxyphenylglycolaldehyde_m" name="3-Methoxy-4-hydroxyphenylglycolaldehyde_m" speciesType="3-Methoxy-4-hydroxyphenylglycolaldehyde" initialConcentration="0.00026" boundaryCondition="false" compartment="m" />
  <species id="Vanillylmandelate_m" name="Vanillylmandelate_m" speciesType="Vanillylmandelate" initialConcentration="0.00026" boundaryCondition="false" compartment="m" />
  <species id="Gentisate_aldehyde_c" name="Gentisate_aldehyde_c" speciesType="Gentisate_aldehyde" initialConcentration="0.00026" boundaryCondition="true" compartment="c" />
  <species id="5-Hydroxyindoleacetaldehyde_c" name="5-Hydroxyindoleacetaldehyde_c" speciesType="5-Hydroxyindoleacetaldehyde" initialConcentration="0.00026" boundaryCondition="false" compartment="c" />
  <species id="5-Hydroxyindoleacetate_c" name="5-Hydroxyindoleacetate_c" speciesType="5-Hydroxyindoleacetate" initialConcentration="0.00026" boundaryCondition="false" compartment="c" />
  <species id="4-(2-Amino-3-hydroxyphenyl)-2,4-dioxobutanoate_c" name="4-(2-Amino-3-hydroxyphenyl)-2,4-dioxobutanoate_c" speciesType="4-(2-Amino-3-hydroxyphenyl)-2,4-dioxobutanoate" initialConcentration="0.00026" boundaryCondition="false" compartment="c" />
  <species id="Formylanthranilate_c" name="Formylanthranilate_c" speciesType="Formylanthranilate" initialConcentration="0.00026" boundaryCondition="false" compartment="c" />
  <species id="3-Hydroxypropionyl-CoA_m" name="3-Hydroxypropionyl-CoA_m" speciesType="3-Hydroxypropionyl-CoA" initialConcentration="0.00026" boundaryCondition="false" compartment="m" />
  <species id="gamma-Glutamyl-beta-cyanoalanine_s" name="gamma-Glutamyl-beta-cyanoalanine_s" speciesType="gamma-Glutamyl-beta-cyanoalanine" initialConcentration="0.00026" boundaryCondition="true" compartment="s" />
  <species id="Acetoacetyl-ACP_c" name="Acetoacetyl-ACP_c" speciesType="Acetoacetyl-ACP" initialConcentration="0.00026" boundaryCondition="false" compartment="c" />
  <species id="Butyryl-ACP_c" name="Butyryl-ACP_c" speciesType="Butyryl-ACP" initialConcentration="0.00026" boundaryCondition="false" compartment="c" />
  <species id="3-Oxohexanoyl-ACP_c" name="3-Oxohexanoyl-ACP_c" speciesType="3-Oxohexanoyl-ACP" initialConcentration="0.00026" boundaryCondition="false" compartment="c" />
  <species id="D-3-Hydroxyhexanoyl-ACP_c" name="D-3-Hydroxyhexanoyl-ACP_c" speciesType="D-3-Hydroxyhexanoyl-ACP" initialConcentration="0.00026" boundaryCondition="false" compartment="c" />
  <species id="(2E)-Hexenoyl-ACP_c" name="(2E)-Hexenoyl-ACP_c" speciesType="(2E)-Hexenoyl-ACP" initialConcentration="0.00026" boundaryCondition="false" compartment="c" />
  <species id="Hexanoyl-ACP_c" name="Hexanoyl-ACP_c" speciesType="Hexanoyl-ACP" initialConcentration="0.00026" boundaryCondition="false" compartment="c" />
  <species id="3-Oxooctanoyl-ACP_c" name="3-Oxooctanoyl-ACP_c" speciesType="3-Oxooctanoyl-ACP" initialConcentration="0.00026" boundaryCondition="false" compartment="c" />
  <species id="(2E)-Octenoyl-ACP_c" name="(2E)-Octenoyl-ACP_c" speciesType="(2E)-Octenoyl-ACP" initialConcentration="0.00026" boundaryCondition="false" compartment="c" />
  <species id="Octanoyl-ACP_c" name="Octanoyl-ACP_c" speciesType="Octanoyl-ACP" initialConcentration="0.00026" boundaryCondition="false" compartment="c" />
  <species id="3-Oxodecanoyl-ACP_c" name="3-Oxodecanoyl-ACP_c" speciesType="3-Oxodecanoyl-ACP" initialConcentration="0.00026" boundaryCondition="false" compartment="c" />
  <species id="(2E)-Decenoyl-ACP_c" name="(2E)-Decenoyl-ACP_c" speciesType="(2E)-Decenoyl-ACP" initialConcentration="0.00026" boundaryCondition="false" compartment="c" />
  <species id="Decanoyl-ACP_c" name="Decanoyl-ACP_c" speciesType="Decanoyl-ACP" initialConcentration="0.00026" boundaryCondition="false" compartment="c" />
  <species id="3-Oxododecanoyl-ACP_c" name="3-Oxododecanoyl-ACP_c" speciesType="3-Oxododecanoyl-ACP" initialConcentration="0.00026" boundaryCondition="false" compartment="c" />
  <species id="D-3-Hydroxydodecanoyl-ACP_c" name="D-3-Hydroxydodecanoyl-ACP_c" speciesType="D-3-Hydroxydodecanoyl-ACP" initialConcentration="0.00026" boundaryCondition="false" compartment="c" />
  <species id="(2E)-Dodecenoyl-ACP_c" name="(2E)-Dodecenoyl-ACP_c" speciesType="(2E)-Dodecenoyl-ACP" initialConcentration="0.00026" boundaryCondition="false" compartment="c" />
  <species id="3-Oxotetradecanoyl-ACP_c" name="3-Oxotetradecanoyl-ACP_c" speciesType="3-Oxotetradecanoyl-ACP" initialConcentration="0.00026" boundaryCondition="false" compartment="c" />
  <species id="(2E)-Tetradecenoyl-ACP_c" name="(2E)-Tetradecenoyl-ACP_c" speciesType="(2E)-Tetradecenoyl-ACP" initialConcentration="0.00026" boundaryCondition="false" compartment="c" />
  <species id="Tetradecanoyl-ACP_c" name="Tetradecanoyl-ACP_c" speciesType="Tetradecanoyl-ACP" initialConcentration="0.00026" boundaryCondition="false" compartment="c" />
  <species id="3-Oxohexadecanoyl-ACP_c" name="3-Oxohexadecanoyl-ACP_c" speciesType="3-Oxohexadecanoyl-ACP" initialConcentration="0.00026" boundaryCondition="false" compartment="c" />
  <species id="(2E)-Hexadecenoyl-ACP_c" name="(2E)-Hexadecenoyl-ACP_c" speciesType="(2E)-Hexadecenoyl-ACP" initialConcentration="0.00026" boundaryCondition="false" compartment="c" />
  <species id="Hexadecanoyl-ACP_c" name="Hexadecanoyl-ACP_c" speciesType="Hexadecanoyl-ACP" initialConcentration="0.00026" boundaryCondition="false" compartment="c" />
  <species id="UroporphyrinogenI_s" name="UroporphyrinogenI_s" speciesType="UroporphyrinogenI" initialConcentration="0.00026" boundaryCondition="true" compartment="s" />
  <species id="CoproporphyrinogenI_s" name="CoproporphyrinogenI_s" speciesType="CoproporphyrinogenI" initialConcentration="0.00026" boundaryCondition="true" compartment="s" />
  <species id="Bilirubin-bisglucuronoside_r" name="Bilirubin-bisglucuronoside_r" speciesType="Bilirubin-bisglucuronoside" initialConcentration="0.00026" boundaryCondition="false" compartment="r" />
  <species id="Bilirubin-bisglucuronoside_b" name="Bilirubin-bisglucuronoside_b" speciesType="Bilirubin-bisglucuronoside" initialConcentration="0.00026" boundaryCondition="true" compartment="b" />
  <species id="Bilirubin-bisglucuronoside_c" name="Bilirubin-bisglucuronoside_c" speciesType="Bilirubin-bisglucuronoside" initialConcentration="0.00026" boundaryCondition="false" compartment="c" />
  <species id="Bilirubin-bisglucuronoside_s" name="Bilirubin-bisglucuronoside_s" speciesType="Bilirubin-bisglucuronoside" initialConcentration="0.00026" boundaryCondition="true" compartment="s" />
  <species id="Nicotinate_D-ribonucleoside_c" name="Nicotinate_D-ribonucleoside_c" speciesType="Nicotinate_D-ribonucleoside" initialConcentration="0.00026" boundaryCondition="false" compartment="c" />
  <species id="Formamidopyrimidine_nleoside_triphosphate_c" name="Formamidopyrimidine_nleoside_triphosphate_c" speciesType="Formamidopyrimidine_nleoside_triphosphate" initialConcentration="0.00026" boundaryCondition="false" compartment="c" />
  <species id="2,5-Diaminopyrimidine_nleoside_triphosphate_c" name="2,5-Diaminopyrimidine_nleoside_triphosphate_c" speciesType="2,5-Diaminopyrimidine_nleoside_triphosphate" initialConcentration="0.00026" boundaryCondition="false" compartment="c" />
  <species id="N-(omega)-Hydroxyarginine_c" name="N-(omega)-Hydroxyarginine_c" speciesType="N-(omega)-Hydroxyarginine" initialConcentration="0.00026" boundaryCondition="false" compartment="c" />
  <species id="L-erythro-4-Hydroxyglutamate_m" name="L-erythro-4-Hydroxyglutamate_m" speciesType="L-erythro-4-Hydroxyglutamate" initialConcentration="0.00026" boundaryCondition="false" compartment="m" />
  <species id="LTD4_c" name="LTD4_c" speciesType="LTD4" initialConcentration="0.00026" boundaryCondition="false" compartment="c" />
  <species id="LTD4_s" name="LTD4_s" speciesType="LTD4" initialConcentration="0.00026" boundaryCondition="true" compartment="s" />
  <species id="Propinol_adenylate_c" name="Propinol_adenylate_c" speciesType="Propinol_adenylate" initialConcentration="0.00026" boundaryCondition="false" compartment="c" />
  <species id="Propinol_adenylate_m" name="Propinol_adenylate_m" speciesType="Propinol_adenylate" initialConcentration="0.00026" boundaryCondition="false" compartment="m" />
  <species id="2-Hydroxybutyrate_c" name="2-Hydroxybutyrate_c" speciesType="2-Hydroxybutyrate" initialConcentration="0.00026" boundaryCondition="false" compartment="c" />
  <species id="2-Hydroxybutyrate_s" name="2-Hydroxybutyrate_s" speciesType="2-Hydroxybutyrate" initialConcentration="0.00026" boundaryCondition="true" compartment="s" />
  <species id="Acetyl_adenylate_c" name="Acetyl_adenylate_c" speciesType="Acetyl_adenylate" boundaryCondition="false" compartment="c" />
  <species id="gamma-Glutamyl-3-aminopropiononitrile_s" name="gamma-Glutamyl-3-aminopropiononitrile_s" speciesType="gamma-Glutamyl-3-aminopropiononitrile" initialConcentration="0.00026" boundaryCondition="true" compartment="s" />
  <species id="Sphingosine-1P_c" name="Sphingosine-1P_c" speciesType="Sphingosine-1P" initialConcentration="0.00026" boundaryCondition="false" compartment="c" />
  <species id="2,5-Diamino-6-(5-triphosphoryl-3,4-trihydroxy-2-oxopentyl)-_amino-4-oxopyrimidine_c" name="2,5-Diamino-6-(5-triphosphoryl-3,4-trihydroxy-2-oxopentyl)-_amino-4-oxopyrimidine_c" speciesType="2,5-Diamino-6-(5-triphosphoryl-3,4-trihydroxy-2-oxopentyl)-_amino-4-oxopyrimidine" initialConcentration="0.00026" boundaryCondition="false" compartment="c" />
  <species id="2,5-Diamino-6-(5-triphosphoryl-3,4-trihydroxy-2-oxopentyl)-_amino-4-oxopyrimidine_n" name="2,5-Diamino-6-(5-triphosphoryl-3,4-trihydroxy-2-oxopentyl)-_amino-4-oxopyrimidine_n" speciesType="2,5-Diamino-6-(5-triphosphoryl-3,4-trihydroxy-2-oxopentyl)-_amino-4-oxopyrimidine" boundaryCondition="false" compartment="n" />
  <species id="S-Glutaryldihydrolipoamide_m" name="S-Glutaryldihydrolipoamide_m" speciesType="S-Glutaryldihydrolipoamide" initialConcentration="0.00026" boundaryCondition="false" compartment="m" />
  <species id="N-Acetylneuraminate-9P_c" name="N-Acetylneuraminate-9P_c" speciesType="N-Acetylneuraminate-9P" initialConcentration="0.00026" boundaryCondition="false" compartment="c" />
  <species id="gamma-Linolenate_r" name="gamma-Linolenate_r" speciesType="gamma-Linolenate" initialConcentration="0.00026" boundaryCondition="false" compartment="r" />
  <species id="gamma-Linolenate_c" name="gamma-Linolenate_c" speciesType="gamma-Linolenate" initialConcentration="0.00026" boundaryCondition="false" compartment="c" />
  <species id="gamma-Linolenate_s" name="gamma-Linolenate_s" speciesType="gamma-Linolenate" initialConcentration="0.00026" boundaryCondition="false" compartment="s" />
  <species id="gamma-Linolenate_l" name="gamma-Linolenate_l" speciesType="gamma-Linolenate" initialConcentration="0.00026" boundaryCondition="false" compartment="l" />
  <species id="Linolenate_r" name="Linolenate_r" speciesType="Linolenate" initialConcentration="0.00026" boundaryCondition="false" compartment="r" />
  <species id="Linolenate_c" name="Linolenate_c" speciesType="Linolenate" initialConcentration="0.00026" boundaryCondition="false" compartment="c" />
  <species id="Linolenate_s" name="Linolenate_s" speciesType="Linolenate" initialConcentration="0.00026" boundaryCondition="false" compartment="s" />
  <species id="Linolenate_l" name="Linolenate_l" speciesType="Linolenate" initialConcentration="0.00026" boundaryCondition="false" compartment="l" />
  <species id="Phenylacetate_c" name="Phenylacetate_c" speciesType="Phenylacetate" initialConcentration="0.00026" boundaryCondition="false" compartment="c" />
  <species id="Phenylacetate_m" name="Phenylacetate_m" speciesType="Phenylacetate" initialConcentration="0.00026" boundaryCondition="false" compartment="m" />
  <species id="Lepidimoide_c" name="Lepidimoide_c" speciesType="Lepidimoide" initialConcentration="0.00026" boundaryCondition="false" compartment="c" />
  <species id="Lepidimoide_s" name="Lepidimoide_s" speciesType="Lepidimoide" initialConcentration="0.00026" boundaryCondition="true" compartment="s" />
  <species id="Lignocerate_c" name="Lignocerate_c" speciesType="Lignocerate" initialConcentration="0.00026" boundaryCondition="false" compartment="c" />
  <species id="Lignocerate_s" name="Lignocerate_s" speciesType="Lignocerate" initialConcentration="0.00026" boundaryCondition="true" compartment="s" />
  <species id="Activated_methyl_group_c" name="Activated_methyl_group_c" speciesType="Activated_methyl_group" initialConcentration="0.00026" boundaryCondition="true" compartment="c" />
  <species id="4,4-Dimethyl-5alpha-cholesta-8,14,24-trien-3beta-ol_r" name="4,4-Dimethyl-5alpha-cholesta-8,14,24-trien-3beta-ol_r" speciesType="4,4-Dimethyl-5alpha-cholesta-8,14,24-trien-3beta-ol" initialConcentration="0.00026" boundaryCondition="false" compartment="r" />
  <species id="Phosphodimethylethanolamine_c" name="Phosphodimethylethanolamine_c" speciesType="Phosphodimethylethanolamine" initialConcentration="0.00026" boundaryCondition="false" compartment="c" />
  <species id="Fe2+_c" name="Fe2+_c" speciesType="Fe2+" initialConcentration="0.00026" boundaryCondition="false" compartment="c" />
  <species id="Fe2+_s" name="Fe2+_s" speciesType="Fe2+" initialConcentration="0.062" boundaryCondition="true" compartment="s" />
  <species id="Fe2+_m" name="Fe2+_m" speciesType="Fe2+" initialConcentration="0.00026" boundaryCondition="false" compartment="m" />
  <species id="Fe3+_s" name="Fe3+_s" speciesType="Fe3+" initialConcentration="0.00026" boundaryCondition="true" compartment="s" />
  <species id="Fibrinogen_c" name="Fibrinogen_c" speciesType="Fibrinogen" initialConcentration="1e-10" boundaryCondition="false" compartment="c" />
  <species id="Fibrinogen_s" name="Fibrinogen_s" speciesType="Fibrinogen" initialConcentration="1e-10" boundaryCondition="true" compartment="s" />
  <species id="Fibrinogen_l" name="Fibrinogen_l" speciesType="Fibrinogen" initialConcentration="1e-10" boundaryCondition="false" compartment="l" />
  <species id="Haptoglobin_c" name="Haptoglobin_c" speciesType="Haptoglobin" initialConcentration="1e-10" boundaryCondition="false" compartment="c" />
  <species id="Haptoglobin_s" name="Haptoglobin_s" speciesType="Haptoglobin" initialConcentration="1e-10" boundaryCondition="true" compartment="s" />
  <species id="Haptoglobin_l" name="Haptoglobin_l" speciesType="Haptoglobin" initialConcentration="1e-10" boundaryCondition="false" compartment="l" />
  <species id="HDL_r" name="HDL_r" speciesType="HDL" initialConcentration="1e-14" boundaryCondition="false" compartment="r" />
  <species id="HDL_s" name="HDL_s" speciesType="HDL" initialConcentration="1e-14" boundaryCondition="true" compartment="s" />
  <species id="HDL_l" name="HDL_l" speciesType="HDL" initialConcentration="1e-14" boundaryCondition="false" compartment="l" />
  <species id="Plasminogen_c" name="Plasminogen_c" speciesType="Plasminogen" initialConcentration="1e-10" boundaryCondition="false" compartment="c" />
  <species id="Plasminogen_s" name="Plasminogen_s" speciesType="Plasminogen" initialConcentration="1e-10" boundaryCondition="true" compartment="s" />
  <species id="Plasminogen_l" name="Plasminogen_l" speciesType="Plasminogen" initialConcentration="1e-10" boundaryCondition="false" compartment="l" />
  <species id="Prothrombin_c" name="Prothrombin_c" speciesType="Prothrombin" initialConcentration="1e-10" boundaryCondition="false" compartment="c" />
  <species id="Prothrombin_s" name="Prothrombin_s" speciesType="Prothrombin" initialConcentration="1e-10" boundaryCondition="true" compartment="s" />
  <species id="Prothrombin_l" name="Prothrombin_l" speciesType="Prothrombin" initialConcentration="1e-10" boundaryCondition="false" compartment="l" />
  <species id="ApoTransferin_c" name="ApoTransferin_c" speciesType="ApoTransferin" initialConcentration="1e-10" boundaryCondition="false" compartment="c" />
  <species id="ApoTransferin_s" name="ApoTransferin_s" speciesType="ApoTransferin" initialConcentration="1e-10" boundaryCondition="true" compartment="s" />
  <species id="ApoTransferin_l" name="ApoTransferin_l" speciesType="ApoTransferin" initialConcentration="1e-10" boundaryCondition="false" compartment="l" />
  <species id="VLDL_r" name="VLDL_r" speciesType="VLDL" initialConcentration="1e-14" boundaryCondition="false" compartment="r" />
  <species id="VLDL_s" name="VLDL_s" speciesType="VLDL" initialConcentration="1e-14" boundaryCondition="true" compartment="s" />
  <species id="VLDL_l" name="VLDL_l" speciesType="VLDL" initialConcentration="1e-14" boundaryCondition="false" compartment="l" />
  <species id="Cholesterol-ester-pool_r" name="Cholesterol-ester-pool_r" speciesType="Cholesterol-ester-pool" initialConcentration="0.00026" boundaryCondition="true" compartment="r" />
  <species id="Cholesterol-ester-pool_l" name="Cholesterol-ester-pool_l" speciesType="Cholesterol-ester-pool" initialConcentration="0.00026" boundaryCondition="false" compartment="l" />
  <species id="LDL_s" name="LDL_s" speciesType="LDL" initialConcentration="1e-14" boundaryCondition="true" compartment="s" />
  <species id="LDL_l" name="LDL_l" speciesType="LDL" initialConcentration="1e-14" boundaryCondition="false" compartment="l" />
  <species id="Palmitolate_r" name="Palmitolate_r" speciesType="Palmitolate" initialConcentration="0.00026" boundaryCondition="false" compartment="r" />
  <species id="Palmitolate_c" name="Palmitolate_c" speciesType="Palmitolate" initialConcentration="0.00026" boundaryCondition="false" compartment="c" />
  <species id="Palmitolate_s" name="Palmitolate_s" speciesType="Palmitolate" initialConcentration="0.00026" boundaryCondition="true" compartment="s" />
  <species id="Palmitolate_l" name="Palmitolate_l" speciesType="Palmitolate" initialConcentration="0.00026" boundaryCondition="false" compartment="l" />
  <species id="Linoleoyl-CoA_r" name="Linoleoyl-CoA_r" speciesType="Linoleoyl-CoA" initialConcentration="0.00026" boundaryCondition="false" compartment="r" />
  <species id="Linoleoyl-CoA_c" name="Linoleoyl-CoA_c" speciesType="Linoleoyl-CoA" initialConcentration="0.00026" boundaryCondition="false" compartment="c" />
  <species id="Linoleoyl-CoA_p" name="Linoleoyl-CoA_p" speciesType="Linoleoyl-CoA" initialConcentration="0.00026" boundaryCondition="false" compartment="p" />
  <species id="Linolenoyl-CoA_r" name="Linolenoyl-CoA_r" speciesType="Linolenoyl-CoA" initialConcentration="0.00026" boundaryCondition="false" compartment="r" />
  <species id="gamma-Linolenoyl-CoA_r" name="gamma-Linolenoyl-CoA_r" speciesType="gamma-Linolenoyl-CoA" initialConcentration="0.00026" boundaryCondition="false" compartment="r" />
  <species id="gamma-Linolenoyl-CoA_c" name="gamma-Linolenoyl-CoA_c" speciesType="gamma-Linolenoyl-CoA" initialConcentration="0.00026" boundaryCondition="false" compartment="c" />
  <species id="Arachidonyl-CoA_r" name="Arachidonyl-CoA_r" speciesType="Arachidonyl-CoA" initialConcentration="0.00026" boundaryCondition="false" compartment="r" />
  <species id="Arachidonyl-CoA_c" name="Arachidonyl-CoA_c" speciesType="Arachidonyl-CoA" initialConcentration="0.00026" boundaryCondition="false" compartment="c" />
  <species id="Arachidonyl-CoA_p" name="Arachidonyl-CoA_p" speciesType="Arachidonyl-CoA" initialConcentration="0.00026" boundaryCondition="false" compartment="p" />
  <species id="Stearoyl-ACP_c" name="Stearoyl-ACP_c" speciesType="Stearoyl-ACP" initialConcentration="0.00026" boundaryCondition="false" compartment="c" />
  <species id="Ceramide-pool_r" name="Ceramide-pool_r" speciesType="Ceramide-pool" initialConcentration="0.00026" boundaryCondition="false" compartment="r" />
  <species id="Ceramide-pool_c" name="Ceramide-pool_c" speciesType="Ceramide-pool" initialConcentration="0.00026" boundaryCondition="false" compartment="c" />
  <species id="PC-VLDL-pool_r" name="PC-VLDL-pool_r" speciesType="PC-VLDL-pool" initialConcentration="0.00026" boundaryCondition="true" compartment="r" />
  <species id="PC-VLDL-pool_c" name="PC-VLDL-pool_c" speciesType="PC-VLDL-pool" initialConcentration="0.00026" boundaryCondition="false" compartment="c" />
  <species id="PC-VLDL-pool_s" name="PC-VLDL-pool_s" speciesType="PC-VLDL-pool" initialConcentration="0.00026" boundaryCondition="true" compartment="s" />
  <species id="PC-VLDL-pool_l" name="PC-VLDL-pool_l" speciesType="PC-VLDL-pool" initialConcentration="0.00026" boundaryCondition="false" compartment="l" />
  <species id="PE-VLDL-pool_r" name="PE-VLDL-pool_r" speciesType="PE-VLDL-pool" initialConcentration="0.00026" boundaryCondition="true" compartment="r" />
  <species id="PE-VLDL-pool_b" name="PE-VLDL-pool_b" speciesType="PE-VLDL-pool" initialConcentration="0.00026" boundaryCondition="true" compartment="b" />
  <species id="PE-VLDL-pool_c" name="PE-VLDL-pool_c" speciesType="PE-VLDL-pool" initialConcentration="0.00026" boundaryCondition="false" compartment="c" />
  <species id="PE-VLDL-pool_l" name="PE-VLDL-pool_l" speciesType="PE-VLDL-pool" initialConcentration="0.00026" boundaryCondition="false" compartment="l" />
  <species id="PS-VLDL-pool_r" name="PS-VLDL-pool_r" speciesType="PS-VLDL-pool" initialConcentration="0.00026" boundaryCondition="true" compartment="r" />
  <species id="PS-VLDL-pool_b" name="PS-VLDL-pool_b" speciesType="PS-VLDL-pool" initialConcentration="0.00026" boundaryCondition="true" compartment="b" />
  <species id="PS-VLDL-pool_c" name="PS-VLDL-pool_c" speciesType="PS-VLDL-pool" initialConcentration="0.00026" boundaryCondition="false" compartment="c" />
  <species id="PS-VLDL-pool_l" name="PS-VLDL-pool_l" speciesType="PS-VLDL-pool" initialConcentration="0.00026" boundaryCondition="false" compartment="l" />
  <species id="SM-pool_r" name="SM-pool_r" speciesType="SM-pool" initialConcentration="0.00026" boundaryCondition="true" compartment="r" />
  <species id="SM-pool_b" name="SM-pool_b" speciesType="SM-pool" initialConcentration="0.00026" boundaryCondition="true" compartment="b" />
  <species id="SM-pool_c" name="SM-pool_c" speciesType="SM-pool" initialConcentration="0.00026" boundaryCondition="false" compartment="c" />
  <species id="SM-pool_l" name="SM-pool_l" speciesType="SM-pool" initialConcentration="0.00026" boundaryCondition="false" compartment="l" />
  <species id="Glucosylceramide-pool_r" name="Glucosylceramide-pool_r" speciesType="Glucosylceramide-pool" initialConcentration="0.00026" boundaryCondition="true" compartment="r" />
  <species id="Glucosylceramide-pool_c" name="Glucosylceramide-pool_c" speciesType="Glucosylceramide-pool" initialConcentration="0.00026" boundaryCondition="true" compartment="c" />
  <species id="Glucosylceramide-pool_s" name="Glucosylceramide-pool_s" speciesType="Glucosylceramide-pool" initialConcentration="0.00026" boundaryCondition="true" compartment="s" />
  <species id="PI-pool_r" name="PI-pool_r" speciesType="PI-pool" initialConcentration="0.00026" boundaryCondition="true" compartment="r" />
  <species id="PI-pool_c" name="PI-pool_c" speciesType="PI-pool" initialConcentration="0.00026" boundaryCondition="false" compartment="c" />
  <species id="PI-pool_l" name="PI-pool_l" speciesType="PI-pool" initialConcentration="0.00026" boundaryCondition="false" compartment="l" />
  <species id="2-Lysolecithin-pool_r" name="2-Lysolecithin-pool_r" speciesType="2-Lysolecithin-pool" initialConcentration="0.00026" boundaryCondition="true" compartment="r" />
  <species id="2-Lysolecithin-pool_c" name="2-Lysolecithin-pool_c" speciesType="2-Lysolecithin-pool" initialConcentration="0.00026" boundaryCondition="false" compartment="c" />
  <species id="2-Lysolecithin-pool_l" name="2-Lysolecithin-pool_l" speciesType="2-Lysolecithin-pool" initialConcentration="0.00026" boundaryCondition="false" compartment="l" />
  <species id="Cholesterol-ester-palm_r" name="Cholesterol-ester-palm_r" speciesType="Cholesterol-ester-palm" boundaryCondition="false" compartment="r" />
  <species id="Cholesterol-ester-palm_l" name="Cholesterol-ester-palm_l" speciesType="Cholesterol-ester-palm" boundaryCondition="false" compartment="l" />
  <species id="Cholesterol-ester-palmn_r" name="Cholesterol-ester-palmn_r" speciesType="Cholesterol-ester-palmn" boundaryCondition="false" compartment="r" />
  <species id="Cholesterol-ester-stea_r" name="Cholesterol-ester-stea_r" speciesType="Cholesterol-ester-stea" boundaryCondition="false" compartment="r" />
  <species id="Cholesterol-ester-stea_l" name="Cholesterol-ester-stea_l" speciesType="Cholesterol-ester-stea" boundaryCondition="false" compartment="l" />
  <species id="Cholesterol-ester-ol_r" name="Cholesterol-ester-ol_r" speciesType="Cholesterol-ester-ol" boundaryCondition="false" compartment="r" />
  <species id="Cholesterol-ester-ol_l" name="Cholesterol-ester-ol_l" speciesType="Cholesterol-ester-ol" boundaryCondition="false" compartment="l" />
  <species id="Cholesterol-ester-lin_r" name="Cholesterol-ester-lin_r" speciesType="Cholesterol-ester-lin" boundaryCondition="false" compartment="r" />
  <species id="Cholesterol-ester-lin_l" name="Cholesterol-ester-lin_l" speciesType="Cholesterol-ester-lin" boundaryCondition="false" compartment="l" />
  <species id="Cholesterol-ester-ala_r" name="Cholesterol-ester-ala_r" speciesType="Cholesterol-ester-ala" boundaryCondition="false" compartment="r" />
  <species id="Cholesterol-ester-gla_r" name="Cholesterol-ester-gla_r" speciesType="Cholesterol-ester-gla" boundaryCondition="false" compartment="r" />
  <species id="Cholesterol-ester-arach_r" name="Cholesterol-ester-arach_r" speciesType="Cholesterol-ester-arach" boundaryCondition="false" compartment="r" />
  <species id="Cholesterol-ester-arach_l" name="Cholesterol-ester-arach_l" speciesType="Cholesterol-ester-arach" boundaryCondition="false" compartment="l" />
  <species id="1-Acylglycerol-3P-palm_c" name="1-Acylglycerol-3P-palm_c" speciesType="1-Acylglycerol-3P-palm" boundaryCondition="false" compartment="c" />
  <species id="1-Acylglycerol-3P-palmn_c" name="1-Acylglycerol-3P-palmn_c" speciesType="1-Acylglycerol-3P-palmn" boundaryCondition="false" compartment="c" />
  <species id="1-Acylglycerol-3P-stea_c" name="1-Acylglycerol-3P-stea_c" speciesType="1-Acylglycerol-3P-stea" boundaryCondition="false" compartment="c" />
  <species id="1-Acylglycerol-3P-ol_c" name="1-Acylglycerol-3P-ol_c" speciesType="1-Acylglycerol-3P-ol" boundaryCondition="false" compartment="c" />
  <species id="1-Acylglycerol-3P-lin_c" name="1-Acylglycerol-3P-lin_c" speciesType="1-Acylglycerol-3P-lin" boundaryCondition="false" compartment="c" />
  <species id="1-Acylglycerol-3P-arach_c" name="1-Acylglycerol-3P-arach_c" speciesType="1-Acylglycerol-3P-arach" boundaryCondition="false" compartment="c" />
  <species id="1-Acylglycerol-3P-VLDL-TG1-pool_c" name="1-Acylglycerol-3P-VLDL-TG1-pool_c" speciesType="1-Acylglycerol-3P-VLDL-TG1-pool" boundaryCondition="false" compartment="c" />
  <species id="1-Acylglycerol-3P-VLDL-PC-pool_c" name="1-Acylglycerol-3P-VLDL-PC-pool_c" speciesType="1-Acylglycerol-3P-VLDL-PC-pool" boundaryCondition="false" compartment="c" />
  <species id="1-Acylglycerol-3P-VLDL-PE-pool_c" name="1-Acylglycerol-3P-VLDL-PE-pool_c" speciesType="1-Acylglycerol-3P-VLDL-PE-pool" boundaryCondition="false" compartment="c" />
  <species id="1-Acylglycerol-3P-VLDL-PS-pool_c" name="1-Acylglycerol-3P-VLDL-PS-pool_c" speciesType="1-Acylglycerol-3P-VLDL-PS-pool" boundaryCondition="false" compartment="c" />
  <species id="1-Acylglycerol-3P-VLDL-PI-pool_c" name="1-Acylglycerol-3P-VLDL-PI-pool_c" speciesType="1-Acylglycerol-3P-VLDL-PI-pool" boundaryCondition="false" compartment="c" />
  <species id="1-Acylglycerol-3P-VLDL-SM-pool_c" name="1-Acylglycerol-3P-VLDL-SM-pool_c" speciesType="1-Acylglycerol-3P-VLDL-SM-pool" boundaryCondition="false" compartment="c" />
  <species id="Acyl-CoA-VLDL-TG2-pool_c" name="Acyl-CoA-VLDL-TG2-pool_c" speciesType="Acyl-CoA-VLDL-TG2-pool" boundaryCondition="false" compartment="c" />
  <species id="Acyl-CoA-VLDL-PC-pool_c" name="Acyl-CoA-VLDL-PC-pool_c" speciesType="Acyl-CoA-VLDL-PC-pool" boundaryCondition="false" compartment="c" />
  <species id="Acyl-CoA-VLDL-PE-pool_c" name="Acyl-CoA-VLDL-PE-pool_c" speciesType="Acyl-CoA-VLDL-PE-pool" boundaryCondition="false" compartment="c" />
  <species id="Acyl-CoA-VLDL-PS-pool_c" name="Acyl-CoA-VLDL-PS-pool_c" speciesType="Acyl-CoA-VLDL-PS-pool" boundaryCondition="false" compartment="c" />
  <species id="Acyl-CoA-VLDL-PI-pool_c" name="Acyl-CoA-VLDL-PI-pool_c" speciesType="Acyl-CoA-VLDL-PI-pool" boundaryCondition="false" compartment="c" />
  <species id="Acyl-CoA-VLDL-SM-pool_c" name="Acyl-CoA-VLDL-SM-pool_c" speciesType="Acyl-CoA-VLDL-SM-pool" initialConcentration="0.00026" boundaryCondition="false" compartment="c" />
  <species id="Phosphatidate-VLDL-TG-pool_c" name="Phosphatidate-VLDL-TG-pool_c" speciesType="Phosphatidate-VLDL-TG-pool" boundaryCondition="false" compartment="c" />
  <species id="Phosphatidate-VLDL-PC-pool_c" name="Phosphatidate-VLDL-PC-pool_c" speciesType="Phosphatidate-VLDL-PC-pool" boundaryCondition="false" compartment="c" />
  <species id="Phosphatidate-VLDL-PE-pool_c" name="Phosphatidate-VLDL-PE-pool_c" speciesType="Phosphatidate-VLDL-PE-pool" boundaryCondition="false" compartment="c" />
  <species id="Phosphatidate-VLDL-PS-pool_c" name="Phosphatidate-VLDL-PS-pool_c" speciesType="Phosphatidate-VLDL-PS-pool" boundaryCondition="false" compartment="c" />
  <species id="Phosphatidate-VLDL-PI-pool_c" name="Phosphatidate-VLDL-PI-pool_c" speciesType="Phosphatidate-VLDL-PI-pool" boundaryCondition="false" compartment="c" />
  <species id="Phosphatidate-VLDL-SM-pool_c" name="Phosphatidate-VLDL-SM-pool_c" speciesType="Phosphatidate-VLDL-SM-pool" boundaryCondition="false" compartment="c" />
  <species id="1,2-Diacylglycerol-VLDL-TG-pool_c" name="1,2-Diacylglycerol-VLDL-TG-pool_c" speciesType="1,2-Diacylglycerol-VLDL-TG-pool" boundaryCondition="false" compartment="c" />
  <species id="1,2-Diacylglycerol-VLDL-PC-pool_c" name="1,2-Diacylglycerol-VLDL-PC-pool_c" speciesType="1,2-Diacylglycerol-VLDL-PC-pool" boundaryCondition="false" compartment="c" />
  <species id="1,2-Diacylglycerol-VLDL-PE-pool_c" name="1,2-Diacylglycerol-VLDL-PE-pool_c" speciesType="1,2-Diacylglycerol-VLDL-PE-pool" boundaryCondition="false" compartment="c" />
  <species id="1,2-Diacylglycerol-VLDL-PS-pool_c" name="1,2-Diacylglycerol-VLDL-PS-pool_c" speciesType="1,2-Diacylglycerol-VLDL-PS-pool" boundaryCondition="false" compartment="c" />
  <species id="1,2-Diacylglycerol-VLDL-PI-pool_c" name="1,2-Diacylglycerol-VLDL-PI-pool_c" speciesType="1,2-Diacylglycerol-VLDL-PI-pool" boundaryCondition="false" compartment="c" />
  <species id="1,2-Diacylglycerol-VLDL-SM-pool_c" name="1,2-Diacylglycerol-VLDL-SM-pool_c" speciesType="1,2-Diacylglycerol-VLDL-SM-pool" boundaryCondition="false" compartment="c" />
  <species id="Acyl-CoA-VLDL-TG3-pool_c" name="Acyl-CoA-VLDL-TG3-pool_c" speciesType="Acyl-CoA-VLDL-TG3-pool" boundaryCondition="false" compartment="c" />
  <species id="Triacylglycerol-VLDL-pool_r" name="Triacylglycerol-VLDL-pool_r" speciesType="Triacylglycerol-VLDL-pool" initialConcentration="0.00026" boundaryCondition="true" compartment="r" />
  <species id="Triacylglycerol-VLDL-pool_c" name="Triacylglycerol-VLDL-pool_c" speciesType="Triacylglycerol-VLDL-pool" initialConcentration="0.00026" boundaryCondition="false" compartment="c" />
  <species id="Triacylglycerol-VLDL-pool_l" name="Triacylglycerol-VLDL-pool_l" speciesType="Triacylglycerol-VLDL-pool" initialConcentration="0.00026" boundaryCondition="false" compartment="l" />
  <species id="Fatty-acid-VLDL-TG3-pool_c" name="Fatty-acid-VLDL-TG3-pool_c" speciesType="Fatty-acid-VLDL-TG3-pool" boundaryCondition="false" compartment="c" />
  <species id="Fatty-acid-VLDL-TG2-pool_c" name="Fatty-acid-VLDL-TG2-pool_c" speciesType="Fatty-acid-VLDL-TG2-pool" boundaryCondition="false" compartment="c" />
  <species id="Fatty-acid-VLDL-TG1-pool_c" name="Fatty-acid-VLDL-TG1-pool_c" speciesType="Fatty-acid-VLDL-TG1-pool" boundaryCondition="false" compartment="c" />
  <species id="Fatty-acid-VLDL-PC-pool_r" name="Fatty-acid-VLDL-PC-pool_r" speciesType="Fatty-acid-VLDL-PC-pool" boundaryCondition="false" compartment="r" />
  <species id="Fatty-acid-VLDL-PC-pool_c" name="Fatty-acid-VLDL-PC-pool_c" speciesType="Fatty-acid-VLDL-PC-pool" boundaryCondition="false" compartment="c" />
  <species id="Fatty-acid-VLDL-PC-pool_l" name="Fatty-acid-VLDL-PC-pool_l" speciesType="Fatty-acid-VLDL-PC-pool" boundaryCondition="false" compartment="l" />
  <species id="Fatty-acid-VLDL-PE-pool_c" name="Fatty-acid-VLDL-PE-pool_c" speciesType="Fatty-acid-VLDL-PE-pool" boundaryCondition="false" compartment="c" />
  <species id="Fatty-acid-VLDL-PS-pool_c" name="Fatty-acid-VLDL-PS-pool_c" speciesType="Fatty-acid-VLDL-PS-pool" boundaryCondition="false" compartment="c" />
  <species id="Fatty-acid-VLDL-PI-pool_c" name="Fatty-acid-VLDL-PI-pool_c" speciesType="Fatty-acid-VLDL-PI-pool" boundaryCondition="false" compartment="c" />
  <species id="Fatty-acid-VLDL-SM-pool_c" name="Fatty-acid-VLDL-SM-pool_c" speciesType="Fatty-acid-VLDL-SM-pool" initialConcentration="0.00026" boundaryCondition="false" compartment="c" />
  <species id="1-Acylglycerol-VLDL-TG1-pool_c" name="1-Acylglycerol-VLDL-TG1-pool_c" speciesType="1-Acylglycerol-VLDL-TG1-pool" boundaryCondition="false" compartment="c" />
  <species id="1-Acylglycerol-VLDL-PC-pool_c" name="1-Acylglycerol-VLDL-PC-pool_c" speciesType="1-Acylglycerol-VLDL-PC-pool" boundaryCondition="false" compartment="c" />
  <species id="1-Acylglycerol-VLDL-PE-pool_c" name="1-Acylglycerol-VLDL-PE-pool_c" speciesType="1-Acylglycerol-VLDL-PE-pool" boundaryCondition="false" compartment="c" />
  <species id="1-Acylglycerol-VLDL-PS-pool_c" name="1-Acylglycerol-VLDL-PS-pool_c" speciesType="1-Acylglycerol-VLDL-PS-pool" boundaryCondition="false" compartment="c" />
  <species id="1-Acylglycerol-VLDL-PI-pool_c" name="1-Acylglycerol-VLDL-PI-pool_c" speciesType="1-Acylglycerol-VLDL-PI-pool" boundaryCondition="false" compartment="c" />
  <species id="1-Acylglycerol-VLDL-SM-pool_c" name="1-Acylglycerol-VLDL-SM-pool_c" speciesType="1-Acylglycerol-VLDL-SM-pool" boundaryCondition="false" compartment="c" />
  <species id="CDP-diacylglycerol-VLDL-PI-pool_r" name="CDP-diacylglycerol-VLDL-PI-pool_r" speciesType="CDP-diacylglycerol-VLDL-PI-pool" initialConcentration="0.00026" boundaryCondition="false" compartment="r" />
  <species id="CDP-diacylglycerol-VLDL-PI-pool_c" name="CDP-diacylglycerol-VLDL-PI-pool_c" speciesType="CDP-diacylglycerol-VLDL-PI-pool" boundaryCondition="false" compartment="c" />
  <species id="CDP-diacylglycerol-VLDL-PI-pool_l" name="CDP-diacylglycerol-VLDL-PI-pool_l" speciesType="CDP-diacylglycerol-VLDL-PI-pool" initialConcentration="0.00026" boundaryCondition="false" compartment="l" />
  <species id="PE-PS-VLDL-pool_c" name="PE-PS-VLDL-pool_c" speciesType="PE-PS-VLDL-pool" boundaryCondition="false" compartment="c" />
  <species id="Bile-PC-pool_b" name="Bile-PC-pool_b" speciesType="Bile-PC-pool" initialConcentration="0.00026" boundaryCondition="true" compartment="b" />
  <species id="Bile-PC-pool_c" name="Bile-PC-pool_c" speciesType="Bile-PC-pool" initialConcentration="0.00026" boundaryCondition="false" compartment="c" />
  <species id="Acyl-CoA-Bile-PC-pool_c" name="Acyl-CoA-Bile-PC-pool_c" speciesType="Acyl-CoA-Bile-PC-pool" boundaryCondition="false" compartment="c" />
  <species id="1-Acylglycerol-3P-Bile-PC-pool_c" name="1-Acylglycerol-3P-Bile-PC-pool_c" speciesType="1-Acylglycerol-3P-Bile-PC-pool" boundaryCondition="false" compartment="c" />
  <species id="1,2-Diacylglycerol-Bile-PC-pool_c" name="1,2-Diacylglycerol-Bile-PC-pool_c" speciesType="1,2-Diacylglycerol-Bile-PC-pool" boundaryCondition="false" compartment="c" />
  <species id="Phosphatidate-Bile-PC-pool_c" name="Phosphatidate-Bile-PC-pool_c" speciesType="Phosphatidate-Bile-PC-pool" boundaryCondition="false" compartment="c" />
  <species id="CL-pool_m" name="CL-pool_m" speciesType="CL-pool" boundaryCondition="true" compartment="m" />
  <species id="Acyl-CoA-CL-pool_c" name="Acyl-CoA-CL-pool_c" speciesType="Acyl-CoA-CL-pool" initialConcentration="0.00026" boundaryCondition="false" compartment="c" />
  <species id="Acyl-CoA-CL-pool_m" name="Acyl-CoA-CL-pool_m" speciesType="Acyl-CoA-CL-pool" initialConcentration="0.00026" boundaryCondition="false" compartment="m" />
  <species id="1-Acylglycerol-3P-CL-pool_m" name="1-Acylglycerol-3P-CL-pool_m" speciesType="1-Acylglycerol-3P-CL-pool" boundaryCondition="false" compartment="m" />
  <species id="Phosphatidate-CL-pool_m" name="Phosphatidate-CL-pool_m" speciesType="Phosphatidate-CL-pool" boundaryCondition="false" compartment="m" />
  <species id="CDP-diacylglycerol-CL-pool_m" name="CDP-diacylglycerol-CL-pool_m" speciesType="CDP-diacylglycerol-CL-pool" boundaryCondition="false" compartment="m" />
  <species id="PGP-CL-pool_m" name="PGP-CL-pool_m" speciesType="PGP-CL-pool" boundaryCondition="false" compartment="m" />
  <species id="PG-CL-pool_m" name="PG-CL-pool_m" speciesType="PG-CL-pool" boundaryCondition="false" compartment="m" />
  <species id="3-Oxostearoyl-ACP_c" name="3-Oxostearoyl-ACP_c" speciesType="3-Oxostearoyl-ACP" initialConcentration="0.00026" boundaryCondition="false" compartment="c" />
  <species id="3-Hydroxystearoyl-ACP_c" name="3-Hydroxystearoyl-ACP_c" speciesType="3-Hydroxystearoyl-ACP" initialConcentration="0.00026" boundaryCondition="false" compartment="c" />
  <species id="(2E)-Octadecenoyl-ACP_c" name="(2E)-Octadecenoyl-ACP_c" speciesType="(2E)-Octadecenoyl-ACP" initialConcentration="0.00026" boundaryCondition="false" compartment="c" />
  <species id="Dihomo-gamma-linolenate_r" name="Dihomo-gamma-linolenate_r" speciesType="Dihomo-gamma-linolenate" initialConcentration="0.00026" boundaryCondition="false" compartment="r" />
  <species id="Dihomo-gamma-linolenate_c" name="Dihomo-gamma-linolenate_c" speciesType="Dihomo-gamma-linolenate" initialConcentration="0.00026" boundaryCondition="false" compartment="c" />
  <species id="Dihomo-gamma-linolenate_s" name="Dihomo-gamma-linolenate_s" speciesType="Dihomo-gamma-linolenate" initialConcentration="0.00026" boundaryCondition="false" compartment="s" />
  <species id="Dihomo-gamma-linolenate_l" name="Dihomo-gamma-linolenate_l" speciesType="Dihomo-gamma-linolenate" initialConcentration="0.00026" boundaryCondition="false" compartment="l" />
  <species id="Dihomo-gamma-linolenoyl-CoA_r" name="Dihomo-gamma-linolenoyl-CoA_r" speciesType="Dihomo-gamma-linolenoyl-CoA" initialConcentration="0.00026" boundaryCondition="false" compartment="r" />
  <species id="Dihomo-gamma-linolenoyl-CoA_c" name="Dihomo-gamma-linolenoyl-CoA_c" speciesType="Dihomo-gamma-linolenoyl-CoA" initialConcentration="0.00026" boundaryCondition="false" compartment="c" />
  <species id="4alpha-Methylzymosterol-4-carboxylate_r" name="4alpha-Methylzymosterol-4-carboxylate_r" speciesType="4alpha-Methylzymosterol-4-carboxylate" initialConcentration="0.00026" boundaryCondition="false" compartment="r" />
  <species id="3-Keto-4-methylzymosterol_r" name="3-Keto-4-methylzymosterol_r" speciesType="3-Keto-4-methylzymosterol" initialConcentration="0.00026" boundaryCondition="false" compartment="r" />
  <species id="4alpha-Methylzymosterol_r" name="4alpha-Methylzymosterol_r" speciesType="4alpha-Methylzymosterol" boundaryCondition="false" compartment="r" />
  <species id="ATP-energy_c" name="ATP-energy_c" speciesType="ATP-energy" boundaryCondition="true" compartment="c" />
  <species id="ATP-energy_m" name="ATP-energy_m" speciesType="ATP-energy" boundaryCondition="true" compartment="m" />
  <species id="NADH-redox-potential_r" name="NADH-redox-potential_r" speciesType="NADH-redox-potential" boundaryCondition="true" compartment="r" />
  <species id="NADH-redox-potential_c" name="NADH-redox-potential_c" speciesType="NADH-redox-potential" boundaryCondition="true" compartment="c" />
  <species id="NADH-redox-potential_m" name="NADH-redox-potential_m" speciesType="NADH-redox-potential" boundaryCondition="true" compartment="m" />
  <species id="NADH-redox-potential_p" name="NADH-redox-potential_p" speciesType="NADH-redox-potential" boundaryCondition="true" compartment="p" />
  <species id="NADPH-redox-potential_r" name="NADPH-redox-potential_r" speciesType="NADPH-redox-potential" boundaryCondition="true" compartment="r" />
  <species id="NADPH-redox-potential_c" name="NADPH-redox-potential_c" speciesType="NADPH-redox-potential" boundaryCondition="true" compartment="c" />
  <species id="NADPH-redox-potential_m" name="NADPH-redox-potential_m" speciesType="NADPH-redox-potential" boundaryCondition="true" compartment="m" />
  <species id="NADPH-redox-potential_p" name="NADPH-redox-potential_p" speciesType="NADPH-redox-potential" boundaryCondition="true" compartment="p" />
  <species id="FADH-redox-potential_c" name="FADH-redox-potential_c" speciesType="FADH-redox-potential" boundaryCondition="true" compartment="c" />
  <species id="Proton-gradient_c" name="Proton-gradient_c" speciesType="Proton-gradient" boundaryCondition="true" compartment="c" />
  <species id="Proton-gradient_m" name="Proton-gradient_m" speciesType="Proton-gradient" boundaryCondition="true" compartment="m" />
  <species id="activated-sulphur_c" name="activated-sulphur_c" speciesType="activated-sulphur" boundaryCondition="true" compartment="c" />
  <species id="Chitin-component_s" name="Chitin-component_s" speciesType="Chitin-component" boundaryCondition="true" compartment="s" />
  <species id="Adenosylmethioninamine-potential_c" name="Adenosylmethioninamine-potential_c" speciesType="Adenosylmethioninamine-potential" boundaryCondition="true" compartment="c" />
  <species id="Methylthioribose-1P_c" name="Methylthioribose-1P_c" speciesType="Methylthioribose-1P" initialConcentration="0.00026" boundaryCondition="true" compartment="c" />
  <species id="Hydroxymethylglutathione_c" name="Hydroxymethylglutathione_c" speciesType="Hydroxymethylglutathione" initialConcentration="0.00026" boundaryCondition="false" compartment="c" />
  <species id="Formylglutathione_c" name="Formylglutathione_c" speciesType="Formylglutathione" initialConcentration="0.00026" boundaryCondition="false" compartment="c" />
  <species id="Cholestenol_r" name="Cholestenol_r" speciesType="Cholestenol" initialConcentration="0.00026" boundaryCondition="false" compartment="r" />
  <species id="THF-hexaglutamate_c" name="THF-hexaglutamate_c" speciesType="THF-hexaglutamate" initialConcentration="0.00026" boundaryCondition="false" compartment="c" />
  <species id="Glycogenin_c" name="Glycogenin_c" speciesType="Glycogenin" boundaryCondition="false" compartment="c" />
  <species id="Glycogenin-G8_c" name="Glycogenin-G8_c" speciesType="Glycogenin-G8" boundaryCondition="false" compartment="c" />
  <species id="Glycogenin-G11_c" name="Glycogenin-G11_c" speciesType="Glycogenin-G11" boundaryCondition="false" compartment="c" />
  <species id="Glycogenin-G4G7_c" name="Glycogenin-G4G7_c" speciesType="Glycogenin-G4G7" boundaryCondition="true" compartment="c" />
  <species id="Glycogenin-G4G4_c" name="Glycogenin-G4G4_c" speciesType="Glycogenin-G4G4" boundaryCondition="false" compartment="c" />
  <species id="Glycogenin-G7G1_c" name="Glycogenin-G7G1_c" speciesType="Glycogenin-G7G1" boundaryCondition="false" compartment="c" />
  <species id="Glycogenin-G7_c" name="Glycogenin-G7_c" speciesType="Glycogenin-G7" boundaryCondition="false" compartment="c" />
  <species id="L-Oleoylcarnitine_c" name="L-Oleoylcarnitine_c" speciesType="L-Oleoylcarnitine" initialConcentration="0.00026" boundaryCondition="false" compartment="c" />
  <species id="L-Oleoylcarnitine_m" name="L-Oleoylcarnitine_m" speciesType="L-Oleoylcarnitine" initialConcentration="0.00026" boundaryCondition="false" compartment="m" />
  <species id="O-Propanoylcarnitine_c" name="O-Propanoylcarnitine_c" speciesType="O-Propanoylcarnitine" initialConcentration="0.00026" boundaryCondition="false" compartment="c" />
  <species id="O-Propanoylcarnitine_m" name="O-Propanoylcarnitine_m" speciesType="O-Propanoylcarnitine" initialConcentration="0.00026" boundaryCondition="false" compartment="m" />
  <species id="O-Butanoylcarnitine_c" name="O-Butanoylcarnitine_c" speciesType="O-Butanoylcarnitine" initialConcentration="0.00026" boundaryCondition="false" compartment="c" />
  <species id="O-Butanoylcarnitine_m" name="O-Butanoylcarnitine_m" speciesType="O-Butanoylcarnitine" initialConcentration="0.00026" boundaryCondition="false" compartment="m" />
  <species id="GM4-pool_c" name="GM4-pool_c" speciesType="GM4-pool" initialConcentration="0.00026" boundaryCondition="true" compartment="c" />
  <species id="GM4-pool_s" name="GM4-pool_s" speciesType="GM4-pool" initialConcentration="0.00026" boundaryCondition="true" compartment="s" />
  <species id="Dihydroceramide-pool_c" name="Dihydroceramide-pool_c" speciesType="Dihydroceramide-pool" initialConcentration="0.00026" boundaryCondition="false" compartment="c" />
  <species id="GM2-pool_s" name="GM2-pool_s" speciesType="GM2-pool" initialConcentration="0.00026" boundaryCondition="true" compartment="s" />
  <species id="GM1-pool_s" name="GM1-pool_s" speciesType="GM1-pool" initialConcentration="0.00026" boundaryCondition="true" compartment="s" />
  <species id="LacCer-pool_r" name="LacCer-pool_r" speciesType="LacCer-pool" initialConcentration="0.00026" boundaryCondition="true" compartment="r" />
  <species id="LacCer-pool_s" name="LacCer-pool_s" speciesType="LacCer-pool" initialConcentration="0.00026" boundaryCondition="true" compartment="s" />
  <species id="Ceramide-1P-pool_c" name="Ceramide-1P-pool_c" speciesType="Ceramide-1P-pool" initialConcentration="0.00026" boundaryCondition="false" compartment="c" />
  <species id="Carbonate_c" name="Carbonate_c" speciesType="Carbonate" initialConcentration="0.00026" boundaryCondition="false" compartment="c" />
  <species id="Carbonate_s" name="Carbonate_s" speciesType="Carbonate" initialConcentration="0.00026" boundaryCondition="false" compartment="s" />
  <species id="Zinc_c" name="Zinc_c" speciesType="Zinc" initialConcentration="0.00026" boundaryCondition="false" compartment="c" />
  <species id="Zinc_s" name="Zinc_s" speciesType="Zinc" initialConcentration="0.00026" boundaryCondition="false" compartment="s" />
  <species id="decanoic-acid_c" name="decanoic-acid_c" speciesType="decanoic-acid" initialConcentration="0.00026" boundaryCondition="false" compartment="c" />
  <species id="decanoic-acid_s" name="decanoic-acid_s" speciesType="decanoic-acid" initialConcentration="0.00026" boundaryCondition="false" compartment="s" />
  <species id="lauric-acid_c" name="lauric-acid_c" speciesType="lauric-acid" initialConcentration="0.00026" boundaryCondition="false" compartment="c" />
  <species id="lauric-acid_s" name="lauric-acid_s" speciesType="lauric-acid" initialConcentration="0.00026" boundaryCondition="false" compartment="s" />
  <species id="myristic-acid_c" name="myristic-acid_c" speciesType="myristic-acid" initialConcentration="0.00026" boundaryCondition="false" compartment="c" />
  <species id="myristic-acid_s" name="myristic-acid_s" speciesType="myristic-acid" initialConcentration="0.00026" boundaryCondition="false" compartment="s" />
  <species id="20-hydroxy-arachidonate_c" name="20-hydroxy-arachidonate_c" speciesType="20-hydroxy-arachidonate" initialConcentration="0.00026" boundaryCondition="false" compartment="c" />
  <species id="20-hydroxy-arachidonate_s" name="20-hydroxy-arachidonate_s" speciesType="20-hydroxy-arachidonate" initialConcentration="0.00026" boundaryCondition="false" compartment="s" />
  <species id="thromboxane-b2_c" name="thromboxane-b2_c" speciesType="thromboxane-b2" initialConcentration="0.00026" boundaryCondition="false" compartment="c" />
  <species id="thromboxane-b2_s" name="thromboxane-b2_s" speciesType="thromboxane-b2" initialConcentration="0.00026" boundaryCondition="false" compartment="s" />
  <species id="leukotriene-a4_c" name="leukotriene-a4_c" speciesType="leukotriene-a4" initialConcentration="0.00026" boundaryCondition="false" compartment="c" />
  <species id="leukotriene-a4_s" name="leukotriene-a4_s" speciesType="leukotriene-a4" initialConcentration="0.00026" boundaryCondition="false" compartment="s" />
  <species id="leukotriene-b4_c" name="leukotriene-b4_c" speciesType="leukotriene-b4" initialConcentration="0.00026" boundaryCondition="false" compartment="c" />
  <species id="leukotriene-b4_s" name="leukotriene-b4_s" speciesType="leukotriene-b4" initialConcentration="0.00026" boundaryCondition="false" compartment="s" />
  <species id="leukotriene-e4_c" name="leukotriene-e4_c" speciesType="leukotriene-e4" initialConcentration="0.00026" boundaryCondition="false" compartment="c" />
  <species id="leukotriene-e4_s" name="leukotriene-e4_s" speciesType="leukotriene-e4" initialConcentration="0.00026" boundaryCondition="false" compartment="s" />
  <species id="leukotriene-f4_c" name="leukotriene-f4_c" speciesType="leukotriene-f4" initialConcentration="0.00026" boundaryCondition="false" compartment="c" />
  <species id="leukotriene-f4_s" name="leukotriene-f4_s" speciesType="leukotriene-f4" initialConcentration="0.00026" boundaryCondition="false" compartment="s" />
  <species id="reverse-triiodthyronine_c" name="reverse-triiodthyronine_c" speciesType="reverse-triiodthyronine" initialConcentration="0.00026" boundaryCondition="false" compartment="c" />
  <species id="reverse-triiodthyronine_s" name="reverse-triiodthyronine_s" speciesType="reverse-triiodthyronine" initialConcentration="0.00026" boundaryCondition="false" compartment="s" />
  <species id="Bilirubin-monoglucuronoside_c" name="Bilirubin-monoglucuronoside_c" speciesType="Bilirubin-monoglucuronoside" initialConcentration="0.00026" boundaryCondition="false" compartment="c" />
  <species id="Bilirubin-monoglucuronoside_s" name="Bilirubin-monoglucuronoside_s" speciesType="Bilirubin-monoglucuronoside" initialConcentration="0.00026" boundaryCondition="false" compartment="s" />
  <species id="lithocholate_c" name="lithocholate_c" speciesType="lithocholate" initialConcentration="0.00026" boundaryCondition="false" compartment="c" />
  <species id="lithocholate_s" name="lithocholate_s" speciesType="lithocholate" initialConcentration="0.00026" boundaryCondition="false" compartment="s" />
  <species id="taurolithocholate_c" name="taurolithocholate_c" speciesType="taurolithocholate" initialConcentration="0.00026" boundaryCondition="false" compartment="c" />
  <species id="taurolithocholate_s" name="taurolithocholate_s" speciesType="taurolithocholate" initialConcentration="0.00026" boundaryCondition="false" compartment="s" />
  <species id="glycolithocholate_c" name="glycolithocholate_c" speciesType="glycolithocholate" initialConcentration="0.00026" boundaryCondition="false" compartment="c" />
  <species id="glycolithocholate_s" name="glycolithocholate_s" speciesType="glycolithocholate" initialConcentration="0.00026" boundaryCondition="false" compartment="s" />
  <species id="ursodeoxycholate_c" name="ursodeoxycholate_c" speciesType="ursodeoxycholate" initialConcentration="0.00026" boundaryCondition="false" compartment="c" />
  <species id="ursodeoxycholate_s" name="ursodeoxycholate_s" speciesType="ursodeoxycholate" initialConcentration="0.00026" boundaryCondition="false" compartment="s" />
  <species id="tauroursodeoxycholate_c" name="tauroursodeoxycholate_c" speciesType="tauroursodeoxycholate" initialConcentration="0.00026" boundaryCondition="false" compartment="c" />
  <species id="tauroursodeoxycholate_s" name="tauroursodeoxycholate_s" speciesType="tauroursodeoxycholate" initialConcentration="0.00026" boundaryCondition="false" compartment="s" />
  <species id="glycoursodeoxycholate_c" name="glycoursodeoxycholate_c" speciesType="glycoursodeoxycholate" initialConcentration="0.00026" boundaryCondition="false" compartment="c" />
  <species id="glycoursodeoxycholate_s" name="glycoursodeoxycholate_s" speciesType="glycoursodeoxycholate" initialConcentration="0.00026" boundaryCondition="false" compartment="s" />
  <species id="sulfoglycolithocholate_c" name="sulfoglycolithocholate_c" speciesType="sulfoglycolithocholate" initialConcentration="0.00026" boundaryCondition="false" compartment="c" />
  <species id="sulfoglycolithocholate_s" name="sulfoglycolithocholate_s" speciesType="sulfoglycolithocholate" initialConcentration="0.00026" boundaryCondition="false" compartment="s" />
  <species id="sulfotaurolithocholate_c" name="sulfotaurolithocholate_c" speciesType="sulfotaurolithocholate" initialConcentration="0.00026" boundaryCondition="false" compartment="c" />
  <species id="sulfotaurolithocholate_s" name="sulfotaurolithocholate_s" speciesType="sulfotaurolithocholate" initialConcentration="0.00026" boundaryCondition="false" compartment="s" />
  <species id="glutathionyl-leuc4_b" name="glutathionyl-leuc4_b" speciesType="glutathionyl-leuc4" initialConcentration="0.00026" boundaryCondition="false" compartment="b" />
  <species id="glutathionyl-leuc4_c" name="glutathionyl-leuc4_c" speciesType="glutathionyl-leuc4" initialConcentration="0.00026" boundaryCondition="false" compartment="c" />
  <species id="glutathionyl-leuc4_s" name="glutathionyl-leuc4_s" speciesType="glutathionyl-leuc4" initialConcentration="0.00026" boundaryCondition="false" compartment="s" />
  <species id="S-glutathionyl-2-4-dinitrobenzene_b" name="S-glutathionyl-2-4-dinitrobenzene_b" speciesType="S-glutathionyl-2-4-dinitrobenzene" initialConcentration="0.00026" boundaryCondition="false" compartment="b" />
  <species id="S-glutathionyl-2-4-dinitrobenzene_c" name="S-glutathionyl-2-4-dinitrobenzene_c" speciesType="S-glutathionyl-2-4-dinitrobenzene" initialConcentration="0.00026" boundaryCondition="false" compartment="c" />
  <species id="S-glutathionyl-2-4-dinitrobenzene_s" name="S-glutathionyl-2-4-dinitrobenzene_s" speciesType="S-glutathionyl-2-4-dinitrobenzene" initialConcentration="0.00026" boundaryCondition="false" compartment="s" />
  <species id="S-glutathionyl-ethacrynic-acid_b" name="S-glutathionyl-ethacrynic-acid_b" speciesType="S-glutathionyl-ethacrynic-acid" initialConcentration="0.00026" boundaryCondition="false" compartment="b" />
  <species id="S-glutathionyl-ethacrynic-acid_c" name="S-glutathionyl-ethacrynic-acid_c" speciesType="S-glutathionyl-ethacrynic-acid" initialConcentration="0.00026" boundaryCondition="false" compartment="c" />
  <species id="S-glutathionyl-ethacrynic-acid_s" name="S-glutathionyl-ethacrynic-acid_s" speciesType="S-glutathionyl-ethacrynic-acid" initialConcentration="0.00026" boundaryCondition="false" compartment="s" />
  <species id="prostaglandin-a1_c" name="prostaglandin-a1_c" speciesType="prostaglandin-a1" initialConcentration="0.00026" boundaryCondition="false" compartment="c" />
  <species id="prostaglandin-a1_s" name="prostaglandin-a1_s" speciesType="prostaglandin-a1" initialConcentration="0.00026" boundaryCondition="false" compartment="s" />
  <species id="prostaglandin-a2_c" name="prostaglandin-a2_c" speciesType="prostaglandin-a2" initialConcentration="0.00026" boundaryCondition="false" compartment="c" />
  <species id="prostaglandin-a2_s" name="prostaglandin-a2_s" speciesType="prostaglandin-a2" initialConcentration="0.00026" boundaryCondition="false" compartment="s" />
  <species id="prostaglandin-b1_c" name="prostaglandin-b1_c" speciesType="prostaglandin-b1" initialConcentration="0.00026" boundaryCondition="false" compartment="c" />
  <species id="prostaglandin-b1_s" name="prostaglandin-b1_s" speciesType="prostaglandin-b1" initialConcentration="0.00026" boundaryCondition="false" compartment="s" />
  <species id="prostaglandin-b2_c" name="prostaglandin-b2_c" speciesType="prostaglandin-b2" initialConcentration="0.00026" boundaryCondition="false" compartment="c" />
  <species id="prostaglandin-b2_s" name="prostaglandin-b2_s" speciesType="prostaglandin-b2" initialConcentration="0.00026" boundaryCondition="false" compartment="s" />
  <species id="prostaglandin-c1_c" name="prostaglandin-c1_c" speciesType="prostaglandin-c1" initialConcentration="0.00026" boundaryCondition="false" compartment="c" />
  <species id="prostaglandin-c1_s" name="prostaglandin-c1_s" speciesType="prostaglandin-c1" initialConcentration="0.00026" boundaryCondition="false" compartment="s" />
  <species id="prostaglandin-c2_c" name="prostaglandin-c2_c" speciesType="prostaglandin-c2" initialConcentration="0.00026" boundaryCondition="false" compartment="c" />
  <species id="prostaglandin-c2_s" name="prostaglandin-c2_s" speciesType="prostaglandin-c2" initialConcentration="0.00026" boundaryCondition="false" compartment="s" />
  <species id="prostaglandin-d1_c" name="prostaglandin-d1_c" speciesType="prostaglandin-d1" initialConcentration="0.00026" boundaryCondition="false" compartment="c" />
  <species id="prostaglandin-d1_s" name="prostaglandin-d1_s" speciesType="prostaglandin-d1" initialConcentration="0.00026" boundaryCondition="false" compartment="s" />
  <species id="prostaglandin-d2_c" name="prostaglandin-d2_c" speciesType="prostaglandin-d2" initialConcentration="0.00026" boundaryCondition="false" compartment="c" />
  <species id="prostaglandin-d2_s" name="prostaglandin-d2_s" speciesType="prostaglandin-d2" initialConcentration="0.00026" boundaryCondition="false" compartment="s" />
  <species id="prostaglandin-d3_c" name="prostaglandin-d3_c" speciesType="prostaglandin-d3" initialConcentration="0.00026" boundaryCondition="false" compartment="c" />
  <species id="prostaglandin-d3_s" name="prostaglandin-d3_s" speciesType="prostaglandin-d3" initialConcentration="0.00026" boundaryCondition="false" compartment="s" />
  <species id="prostaglandin-e1_c" name="prostaglandin-e1_c" speciesType="prostaglandin-e1" initialConcentration="0.00026" boundaryCondition="false" compartment="c" />
  <species id="prostaglandin-e1_s" name="prostaglandin-e1_s" speciesType="prostaglandin-e1" initialConcentration="0.00026" boundaryCondition="false" compartment="s" />
  <species id="prostaglandin-e2_c" name="prostaglandin-e2_c" speciesType="prostaglandin-e2" initialConcentration="0.00026" boundaryCondition="false" compartment="c" />
  <species id="prostaglandin-e2_s" name="prostaglandin-e2_s" speciesType="prostaglandin-e2" initialConcentration="0.00026" boundaryCondition="false" compartment="s" />
  <species id="prostaglandin-e3_c" name="prostaglandin-e3_c" speciesType="prostaglandin-e3" initialConcentration="0.00026" boundaryCondition="false" compartment="c" />
  <species id="prostaglandin-e3_s" name="prostaglandin-e3_s" speciesType="prostaglandin-e3" initialConcentration="0.00026" boundaryCondition="false" compartment="s" />
  <species id="prostaglandin-f1alpha_c" name="prostaglandin-f1alpha_c" speciesType="prostaglandin-f1alpha" initialConcentration="0.00026" boundaryCondition="false" compartment="c" />
  <species id="prostaglandin-f1alpha_s" name="prostaglandin-f1alpha_s" speciesType="prostaglandin-f1alpha" initialConcentration="0.00026" boundaryCondition="false" compartment="s" />
  <species id="prostaglandin-f2alpha_c" name="prostaglandin-f2alpha_c" speciesType="prostaglandin-f2alpha" initialConcentration="0.00026" boundaryCondition="false" compartment="c" />
  <species id="prostaglandin-f2alpha_s" name="prostaglandin-f2alpha_s" speciesType="prostaglandin-f2alpha" initialConcentration="0.00026" boundaryCondition="false" compartment="s" />
  <species id="prostaglandin-f2beta_c" name="prostaglandin-f2beta_c" speciesType="prostaglandin-f2beta" initialConcentration="0.00026" boundaryCondition="false" compartment="c" />
  <species id="prostaglandin-f2beta_s" name="prostaglandin-f2beta_s" speciesType="prostaglandin-f2beta" initialConcentration="0.00026" boundaryCondition="false" compartment="s" />
  <species id="prostaglandin-g2_c" name="prostaglandin-g2_c" speciesType="prostaglandin-g2" initialConcentration="0.00026" boundaryCondition="false" compartment="c" />
  <species id="prostaglandin-g2_s" name="prostaglandin-g2_s" speciesType="prostaglandin-g2" initialConcentration="0.00026" boundaryCondition="false" compartment="s" />
  <species id="prostaglandin-h2_c" name="prostaglandin-h2_c" speciesType="prostaglandin-h2" initialConcentration="0.00026" boundaryCondition="false" compartment="c" />
  <species id="prostaglandin-h2_s" name="prostaglandin-h2_s" speciesType="prostaglandin-h2" initialConcentration="0.00026" boundaryCondition="false" compartment="s" />
  <species id="prostaglandin-i2_c" name="prostaglandin-i2_c" speciesType="prostaglandin-i2" initialConcentration="0.00026" boundaryCondition="false" compartment="c" />
  <species id="prostaglandin-i2_s" name="prostaglandin-i2_s" speciesType="prostaglandin-i2" initialConcentration="0.00026" boundaryCondition="false" compartment="s" />
  <species id="sulfochenodeoxycholate_c" name="sulfochenodeoxycholate_c" speciesType="sulfochenodeoxycholate" initialConcentration="0.00026" boundaryCondition="false" compartment="c" />
  <species id="sulfochenodeoxycholate_s" name="sulfochenodeoxycholate_s" speciesType="sulfochenodeoxycholate" initialConcentration="0.00026" boundaryCondition="false" compartment="s" />
  <species id="mitoApo-ACP_m" name="mitoApo-ACP_m" speciesType="mitoApo-ACP" boundaryCondition="false" compartment="m" />
  <species id="mitoACP_m" name="mitoACP_m" speciesType="mitoACP" boundaryCondition="true" compartment="m" />
  <species id="mitoThioredoxin_c" name="mitoThioredoxin_c" speciesType="mitoThioredoxin" initialConcentration="0.00026" boundaryCondition="false" compartment="c" />
  <species id="mitoThioredoxin_m" name="mitoThioredoxin_m" speciesType="mitoThioredoxin" initialConcentration="0.00026" boundaryCondition="true" compartment="m" />
  <species id="mitoOxidizedThioredoxin_m" name="mitoOxidizedThioredoxin_m" speciesType="mitoOxidizedThioredoxin" initialConcentration="0.00026" boundaryCondition="false" compartment="m" />
  <species id="Hexadecenal_c" name="Hexadecenal_c" speciesType="Hexadecenal" initialConcentration="0.00026" boundaryCondition="false" compartment="c" />
  <species id="3-oxolaur-cis-5-enoyl-CoA_m" name="3-oxolaur-cis-5-enoyl-CoA_m" speciesType="3-oxolaur-cis-5-enoyl-CoA" boundaryCondition="false" compartment="m" />
  <species id="cis-laur-5-enoyl-CoA_m" name="cis-laur-5-enoyl-CoA_m" speciesType="cis-laur-5-enoyl-CoA" boundaryCondition="false" compartment="m" />
  <species id="3-oxomyrist-7-enoyl-CoA_m" name="3-oxomyrist-7-enoyl-CoA_m" speciesType="3-oxomyrist-7-enoyl-CoA" boundaryCondition="false" compartment="m" />
  <species id="cis-myrist-7-enoyl-CoA_m" name="cis-myrist-7-enoyl-CoA_m" speciesType="cis-myrist-7-enoyl-CoA" boundaryCondition="false" compartment="m" />
  <species id="palmitoleoyl-CoA_r" name="palmitoleoyl-CoA_r" speciesType="palmitoleoyl-CoA" initialConcentration="0.00026" boundaryCondition="false" compartment="r" />
  <species id="palmitoleoyl-CoA_c" name="palmitoleoyl-CoA_c" speciesType="palmitoleoyl-CoA" initialConcentration="0.00026" boundaryCondition="false" compartment="c" />
  <species id="palmitoleoyl-CoA_m" name="palmitoleoyl-CoA_m" speciesType="palmitoleoyl-CoA" initialConcentration="0.00026" boundaryCondition="false" compartment="m" />
  <species id="3-oxopalmitoleoyl-CoA_m" name="3-oxopalmitoleoyl-CoA_m" speciesType="3-oxopalmitoleoyl-CoA" boundaryCondition="false" compartment="m" />
  <species id="palmitoleoyl-Carnitine_r" name="palmitoleoyl-Carnitine_r" speciesType="palmitoleoyl-Carnitine" initialConcentration="0.00026" boundaryCondition="false" compartment="r" />
  <species id="palmitoleoyl-Carnitine_c" name="palmitoleoyl-Carnitine_c" speciesType="palmitoleoyl-Carnitine" initialConcentration="0.00026" boundaryCondition="false" compartment="c" />
  <species id="palmitoleoyl-Carnitine_m" name="palmitoleoyl-Carnitine_m" speciesType="palmitoleoyl-Carnitine" initialConcentration="0.00026" boundaryCondition="false" compartment="m" />
  <species id="linoleic-Carnitine_r" name="linoleic-Carnitine_r" speciesType="linoleic-Carnitine" initialConcentration="0.00026" boundaryCondition="false" compartment="r" />
  <species id="linoleic-Carnitine_c" name="linoleic-Carnitine_c" speciesType="linoleic-Carnitine" initialConcentration="0.00026" boundaryCondition="false" compartment="c" />
  <species id="linoleic-Carnitine_p" name="linoleic-Carnitine_p" speciesType="linoleic-Carnitine" initialConcentration="0.00026" boundaryCondition="false" compartment="p" />
  <species id="trans,cis-octadeca-2,9-dienoyl-CoA_m" name="trans,cis-octadeca-2,9-dienoyl-CoA_m" speciesType="trans,cis-octadeca-2,9-dienoyl-CoA" boundaryCondition="false" compartment="m" />
  <species id="(S)-3-hydroxyoleyleoyl-CoA_m" name="(S)-3-hydroxyoleyleoyl-CoA_m" speciesType="(S)-3-hydroxyoleyleoyl-CoA" boundaryCondition="false" compartment="m" />
  <species id="3-oxooleoyl-CoA_m" name="3-oxooleoyl-CoA_m" speciesType="3-oxooleoyl-CoA" boundaryCondition="false" compartment="m" />
  <species id="Malonyl-Carnitin_r" name="Malonyl-Carnitin_r" speciesType="Malonyl-Carnitin" initialConcentration="0.00026" boundaryCondition="false" compartment="r" />
  <species id="Malonyl-Carnitin_c" name="Malonyl-Carnitin_c" speciesType="Malonyl-Carnitin" initialConcentration="0.00026" boundaryCondition="false" compartment="c" />
  <species id="Malonyl-Carnitin_m" name="Malonyl-Carnitin_m" speciesType="Malonyl-Carnitin" initialConcentration="0.00026" boundaryCondition="false" compartment="m" />
  <species id="Malonyl-Carnitin_p" name="Malonyl-Carnitin_p" speciesType="Malonyl-Carnitin" initialConcentration="0.00026" boundaryCondition="false" compartment="p" />
  <species id="cis-(3S)-hydroxytetradec-7-enoyl-CoA_m" name="cis-(3S)-hydroxytetradec-7-enoyl-CoA_m" speciesType="cis-(3S)-hydroxytetradec-7-enoyl-CoA" boundaryCondition="false" compartment="m" />
  <species id="Arachidonyl-Carnitine_r" name="Arachidonyl-Carnitine_r" speciesType="Arachidonyl-Carnitine" initialConcentration="0.00026" boundaryCondition="false" compartment="r" />
  <species id="Arachidonyl-Carnitine_c" name="Arachidonyl-Carnitine_c" speciesType="Arachidonyl-Carnitine" initialConcentration="0.00026" boundaryCondition="false" compartment="c" />
  <species id="Arachidonyl-Carnitine_p" name="Arachidonyl-Carnitine_p" speciesType="Arachidonyl-Carnitine" initialConcentration="0.00026" boundaryCondition="false" compartment="p" />
  <species id="trans,cis-hexadeca-2,9-dienoyl-CoA_m" name="trans,cis-hexadeca-2,9-dienoyl-CoA_m" speciesType="trans,cis-hexadeca-2,9-dienoyl-CoA" boundaryCondition="false" compartment="m" />
  <species id="(S)-3-hydroxypalmitoleoyl-CoA_m" name="(S)-3-hydroxypalmitoleoyl-CoA_m" speciesType="(S)-3-hydroxypalmitoleoyl-CoA" boundaryCondition="false" compartment="m" />
  <species id="trans,cis-myristo-2,7-dienoyl-CoA_m" name="trans,cis-myristo-2,7-dienoyl-CoA_m" speciesType="trans,cis-myristo-2,7-dienoyl-CoA" boundaryCondition="false" compartment="m" />
  <species id="trans,cis-dodeca-2,5-dienoyl-CoA_m" name="trans,cis-dodeca-2,5-dienoyl-CoA_m" speciesType="trans,cis-dodeca-2,5-dienoyl-CoA" boundaryCondition="false" compartment="m" />
  <species id="3(S)-3-hydroxydodecen-(5Z)-oyl-CoA_m" name="3(S)-3-hydroxydodecen-(5Z)-oyl-CoA_m" speciesType="3(S)-3-hydroxydodecen-(5Z)-oyl-CoA" boundaryCondition="false" compartment="m" />
  <species id="Collagen_ADIPO_c" name="Collagen_ADIPO_c" speciesType="Collagen_ADIPO" boundaryCondition="false" compartment="c" />
  <species id="Collagen_BGH3_c" name="Collagen_BGH3_c" speciesType="Collagen_BGH3" boundaryCondition="false" compartment="c" />
  <species id="Collagen_C43BP_c" name="Collagen_C43BP_c" speciesType="Collagen_C43BP" boundaryCondition="false" compartment="c" />
  <species id="Collagen_CCBE1_c" name="Collagen_CCBE1_c" speciesType="Collagen_CCBE1" boundaryCondition="false" compartment="c" />
  <species id="Collagen_CD36_c" name="Collagen_CD36_c" speciesType="Collagen_CD36" boundaryCondition="false" compartment="c" />
  <species id="Collagen_CO1A1_c" name="Collagen_CO1A1_c" speciesType="Collagen_CO1A1" boundaryCondition="false" compartment="c" />
  <species id="Collagen_CO1A2_c" name="Collagen_CO1A2_c" speciesType="Collagen_CO1A2" boundaryCondition="false" compartment="c" />
  <species id="Collagen_CO2A1_c" name="Collagen_CO2A1_c" speciesType="Collagen_CO2A1" boundaryCondition="false" compartment="c" />
  <species id="Collagen_CO3A1_c" name="Collagen_CO3A1_c" speciesType="Collagen_CO3A1" boundaryCondition="false" compartment="c" />
  <species id="Collagen_CO4A1_c" name="Collagen_CO4A1_c" speciesType="Collagen_CO4A1" boundaryCondition="false" compartment="c" />
  <species id="Collagen_CO4A2_c" name="Collagen_CO4A2_c" speciesType="Collagen_CO4A2" boundaryCondition="false" compartment="c" />
  <species id="Collagen_CO4A3_c" name="Collagen_CO4A3_c" speciesType="Collagen_CO4A3" boundaryCondition="false" compartment="c" />
  <species id="Collagen_CO4A4_c" name="Collagen_CO4A4_c" speciesType="Collagen_CO4A4" boundaryCondition="false" compartment="c" />
  <species id="Collagen_CO4A5_c" name="Collagen_CO4A5_c" speciesType="Collagen_CO4A5" boundaryCondition="false" compartment="c" />
  <species id="Collagen_CO4A6_c" name="Collagen_CO4A6_c" speciesType="Collagen_CO4A6" boundaryCondition="false" compartment="c" />
  <species id="Collagen_CO5A1_c" name="Collagen_CO5A1_c" speciesType="Collagen_CO5A1" boundaryCondition="false" compartment="c" />
  <species id="Collagen_CO5A2_c" name="Collagen_CO5A2_c" speciesType="Collagen_CO5A2" boundaryCondition="false" compartment="c" />
  <species id="Collagen_CO5A3_c" name="Collagen_CO5A3_c" speciesType="Collagen_CO5A3" boundaryCondition="false" compartment="c" />
  <species id="Collagen_CO6A1_c" name="Collagen_CO6A1_c" speciesType="Collagen_CO6A1" boundaryCondition="false" compartment="c" />
  <species id="Collagen_CO6A2_c" name="Collagen_CO6A2_c" speciesType="Collagen_CO6A2" boundaryCondition="false" compartment="c" />
  <species id="Collagen_CO6A3_c" name="Collagen_CO6A3_c" speciesType="Collagen_CO6A3" boundaryCondition="false" compartment="c" />
  <species id="Collagen_CO6A5_c" name="Collagen_CO6A5_c" speciesType="Collagen_CO6A5" boundaryCondition="false" compartment="c" />
  <species id="Collagen_CO6A6_c" name="Collagen_CO6A6_c" speciesType="Collagen_CO6A6" boundaryCondition="false" compartment="c" />
  <species id="Collagen_CO7A1_c" name="Collagen_CO7A1_c" speciesType="Collagen_CO7A1" boundaryCondition="false" compartment="c" />
  <species id="Collagen_CO8A1_c" name="Collagen_CO8A1_c" speciesType="Collagen_CO8A1" boundaryCondition="false" compartment="c" />
  <species id="Collagen_CO8A2_c" name="Collagen_CO8A2_c" speciesType="Collagen_CO8A2" boundaryCondition="false" compartment="c" />
  <species id="Collagen_CO9A1_c" name="Collagen_CO9A1_c" speciesType="Collagen_CO9A1" boundaryCondition="false" compartment="c" />
  <species id="Collagen_CO9A2_c" name="Collagen_CO9A2_c" speciesType="Collagen_CO9A2" boundaryCondition="false" compartment="c" />
  <species id="Collagen_CO9A3_c" name="Collagen_CO9A3_c" speciesType="Collagen_CO9A3" boundaryCondition="false" compartment="c" />
  <species id="Collagen_COAA1_c" name="Collagen_COAA1_c" speciesType="Collagen_COAA1" boundaryCondition="false" compartment="c" />
  <species id="Collagen_COBA1_c" name="Collagen_COBA1_c" speciesType="Collagen_COBA1" boundaryCondition="false" compartment="c" />
  <species id="Collagen_COBA2_c" name="Collagen_COBA2_c" speciesType="Collagen_COBA2" boundaryCondition="false" compartment="c" />
  <species id="Collagen_COCA1_c" name="Collagen_COCA1_c" speciesType="Collagen_COCA1" boundaryCondition="false" compartment="c" />
  <species id="Collagen_CODA1_c" name="Collagen_CODA1_c" speciesType="Collagen_CODA1" boundaryCondition="false" compartment="c" />
  <species id="Collagen_COEA1_c" name="Collagen_COEA1_c" speciesType="Collagen_COEA1" boundaryCondition="false" compartment="c" />
  <species id="Collagen_COFA1_c" name="Collagen_COFA1_c" speciesType="Collagen_COFA1" boundaryCondition="false" compartment="c" />
  <species id="Collagen_COGA1_c" name="Collagen_COGA1_c" speciesType="Collagen_COGA1" boundaryCondition="false" compartment="c" />
  <species id="Collagen_COHA1_c" name="Collagen_COHA1_c" speciesType="Collagen_COHA1" boundaryCondition="false" compartment="c" />
  <species id="Collagen_COIA1_c" name="Collagen_COIA1_c" speciesType="Collagen_COIA1" boundaryCondition="false" compartment="c" />
  <species id="Collagen_COJA1_c" name="Collagen_COJA1_c" speciesType="Collagen_COJA1" boundaryCondition="false" compartment="c" />
  <species id="Collagen_COKA1_c" name="Collagen_COKA1_c" speciesType="Collagen_COKA1" boundaryCondition="false" compartment="c" />
  <species id="Collagen_COLA1_c" name="Collagen_COLA1_c" speciesType="Collagen_COLA1" boundaryCondition="false" compartment="c" />
  <species id="Collagen_COLQ_c" name="Collagen_COLQ_c" speciesType="Collagen_COLQ" boundaryCondition="false" compartment="c" />
  <species id="Collagen_COMA1_c" name="Collagen_COMA1_c" speciesType="Collagen_COMA1" boundaryCondition="false" compartment="c" />
  <species id="Collagen_CONA1_c" name="Collagen_CONA1_c" speciesType="Collagen_CONA1" boundaryCondition="false" compartment="c" />
  <species id="Collagen_COOA1_c" name="Collagen_COOA1_c" speciesType="Collagen_COOA1" boundaryCondition="false" compartment="c" />
  <species id="Collagen_COPA1_c" name="Collagen_COPA1_c" speciesType="Collagen_COPA1" boundaryCondition="false" compartment="c" />
  <species id="Collagen_CORA1_c" name="Collagen_CORA1_c" speciesType="Collagen_CORA1" boundaryCondition="false" compartment="c" />
  <species id="Collagen_COSA1_c" name="Collagen_COSA1_c" speciesType="Collagen_COSA1" boundaryCondition="false" compartment="c" />
  <species id="Collagen_CTHR1_c" name="Collagen_CTHR1_c" speciesType="Collagen_CTHR1" boundaryCondition="false" compartment="c" />
  <species id="Collagen_EMID2_c" name="Collagen_EMID2_c" speciesType="Collagen_EMID2" boundaryCondition="false" compartment="c" />
  <species id="Collagen_FCN1_c" name="Collagen_FCN1_c" speciesType="Collagen_FCN1" boundaryCondition="false" compartment="c" />
  <species id="Collagen_FCN2_c" name="Collagen_FCN2_c" speciesType="Collagen_FCN2" boundaryCondition="false" compartment="c" />
  <species id="Collagen_FCN3_c" name="Collagen_FCN3_c" speciesType="Collagen_FCN3" boundaryCondition="false" compartment="c" />
  <species id="Collagen_FMOD_c" name="Collagen_FMOD_c" speciesType="Collagen_FMOD" boundaryCondition="false" compartment="c" />
  <species id="Collagen_ITA1_c" name="Collagen_ITA1_c" speciesType="Collagen_ITA1" boundaryCondition="false" compartment="c" />
  <species id="Collagen_ITA2_c" name="Collagen_ITA2_c" speciesType="Collagen_ITA2" boundaryCondition="false" compartment="c" />
  <species id="Collagen_LPP3_c" name="Collagen_LPP3_c" speciesType="Collagen_LPP3" boundaryCondition="false" compartment="c" />
  <species id="Collagen_PCOTH_c" name="Collagen_PCOTH_c" speciesType="Collagen_PCOTH" boundaryCondition="false" compartment="c" />
  <species id="Collagen_SCRB1_c" name="Collagen_SCRB1_c" speciesType="Collagen_SCRB1" boundaryCondition="false" compartment="c" />
  <species id="Collagen_SERPH_c" name="Collagen_SERPH_c" speciesType="Collagen_SERPH" boundaryCondition="false" compartment="c" />
  <species id="Collagen_VWA2_c" name="Collagen_VWA2_c" speciesType="Collagen_VWA2" boundaryCondition="false" compartment="c" />
  <species id="Na-gradient_c" name="Na-gradient_c" speciesType="Na-gradient" boundaryCondition="false" compartment="c" />
  <species id="UDP-activated-glucose_c" name="UDP-activated-glucose_c" speciesType="UDP-activated-glucose" boundaryCondition="false" compartment="c" />
  <species id="UDP-activated-galactose_c" name="UDP-activated-galactose_c" speciesType="UDP-activated-galactose" boundaryCondition="false" compartment="c" />
  <species id="UDP-activated-glucuronate_c" name="UDP-activated-glucuronate_c" speciesType="UDP-activated-glucuronate" boundaryCondition="false" compartment="c" />
  <species id="UDP-activated-xylose_c" name="UDP-activated-xylose_c" speciesType="UDP-activated-xylose" boundaryCondition="false" compartment="c" />
  <species id="GDP-activated-fucose_c" name="GDP-activated-fucose_c" speciesType="GDP-activated-fucose" boundaryCondition="false" compartment="c" />
  <species id="GDP-activated-mannose_c" name="GDP-activated-mannose_c" speciesType="GDP-activated-mannose" boundaryCondition="false" compartment="c" />
  <species id="UDP-activated-N-acetyl-D-galactosamine_c" name="UDP-activated-N-acetyl-D-galactosamine_c" speciesType="UDP-activated-N-acetyl-D-galactosamine" boundaryCondition="false" compartment="c" />
  <species id="CMP-activated-N-acetylneuraminate_n" name="CMP-activated-N-acetylneuraminate_n" speciesType="CMP-activated-N-acetylneuraminate" boundaryCondition="false" compartment="n" />
  <species id="THF-activated_methyl_group_c" name="THF-activated_methyl_group_c" speciesType="THF-activated_methyl_group" boundaryCondition="false" compartment="c" />
  <species id="THF-activated_formyl_group_c" name="THF-activated_formyl_group_c" speciesType="THF-activated_formyl_group" boundaryCondition="false" compartment="c" />
  <species id="THF-activated_methylene_group_m" name="THF-activated_methylene_group_m" speciesType="THF-activated_methylene_group" boundaryCondition="false" compartment="m" />
  <species id="THF-activated_formyl_group_m" name="THF-activated_formyl_group_m" speciesType="THF-activated_formyl_group" boundaryCondition="false" compartment="m" />
  <species id="CoA-activated_acetyl_group_c" name="CoA-activated_acetyl_group_c" speciesType="CoA-activated_acetyl_group" boundaryCondition="false" compartment="c" />
  <species id="CoA-activated_acetyl_group_m" name="CoA-activated_acetyl_group_m" speciesType="CoA-activated_acetyl_group" boundaryCondition="false" compartment="m" />
  <species id="CoA-activated_acetyl_group_p" name="CoA-activated_acetyl_group_p" speciesType="CoA-activated_acetyl_group" boundaryCondition="false" compartment="p" />
  <species id="CoA-activated_acetyl_group_r" name="CoA-activated_acetyl_group_r" speciesType="CoA-activated_acetyl_group" boundaryCondition="false" compartment="r" />
  <species id="GSH-potential_c" name="GSH-potential_c" speciesType="GSH-potential" boundaryCondition="false" compartment="c" />
  <species id="Thioredoxin-redox-potential_c" name="Thioredoxin-redox-potential_c" speciesType="Thioredoxin-redox-potential" boundaryCondition="false" compartment="c" />
  <species id="Thioredoxin-redox-potential_m" name="Thioredoxin-redox-potential_m" speciesType="Thioredoxin-redox-potential" boundaryCondition="false" compartment="m" />
  <species id="CMP_n" name="CMP_n" speciesType="CMP" boundaryCondition="false" compartment="n" />
  <species id="Linoleate_p" name="Linoleate_p" speciesType="Linoleate" initialConcentration="0.00026" boundaryCondition="false" compartment="p" />
  <species id="Linolenoyl-CoA_c" name="Linolenoyl-CoA_c" speciesType="Linolenoyl-CoA" initialConcentration="0.00026" boundaryCondition="false" compartment="c" />
</listOfSpecies>
<listOfConstraints>
  <constraint>
   <math xmlns="http://www.w3.org/1998/Math/MathML">
    <apply>
    <and/>
    <apply> <lt/> <cn> 1e-16 </cn> <ci> Albumin_c </ci> </apply>
    <apply> <lt/> <ci> Albumin_c </ci> <cn> 1e-6 </cn> </apply>
    </apply>
   </math>
   <message>
    <p xmlns="http://www.w3.org/1999/xhtml"> Error: Species concentration Albumin_c is out of the hard bounds. </p>
   </message>
  </constraint> 
  <constraint>
   <math xmlns="http://www.w3.org/1998/Math/MathML">
    <apply>
    <and/>
    <apply> <lt/> <cn> 1e-12 </cn> <ci> Albumin_c </ci> </apply>
    <apply> <lt/> <ci> Albumin_c </ci> <cn> 1e-8 </cn> </apply>
    </apply>
   </math>
   <message>
    <p xmlns="http://www.w3.org/1999/xhtml"> Warning: Species concentration Albumin_c is out of the soft bounds. </p>
   </message>
  </constraint> 
  <constraint>
   <math xmlns="http://www.w3.org/1998/Math/MathML">
    <apply>
    <and/>
    <apply> <lt/> <cn> 1e-16 </cn> <ci> Albumin_s </ci> </apply>
    <apply> <lt/> <ci> Albumin_s </ci> <cn> 1e-6 </cn> </apply>
    </apply>
   </math>
   <message>
    <p xmlns="http://www.w3.org/1999/xhtml"> Error: Species concentration Albumin_s is out of the hard bounds. </p>
   </message>
  </constraint> 
  <constraint>
   <math xmlns="http://www.w3.org/1998/Math/MathML">
    <apply>
    <and/>
    <apply> <lt/> <cn> 1e-12 </cn> <ci> Albumin_s </ci> </apply>
    <apply> <lt/> <ci> Albumin_s </ci> <cn> 1e-8 </cn> </apply>
    </apply>
   </math>
   <message>
    <p xmlns="http://www.w3.org/1999/xhtml"> Warning: Species concentration Albumin_s is out of the soft bounds. </p>
   </message>
  </constraint> 
  <constraint>
   <math xmlns="http://www.w3.org/1998/Math/MathML">
    <apply>
    <and/>
    <apply> <lt/> <cn> 1e-16 </cn> <ci> Albumin_l </ci> </apply>
    <apply> <lt/> <ci> Albumin_l </ci> <cn> 1e-6 </cn> </apply>
    </apply>
   </math>
   <message>
    <p xmlns="http://www.w3.org/1999/xhtml"> Error: Species concentration Albumin_l is out of the hard bounds. </p>
   </message>
  </constraint> 
  <constraint>
   <math xmlns="http://www.w3.org/1998/Math/MathML">
    <apply>
    <and/>
    <apply> <lt/> <cn> 1e-12 </cn> <ci> Albumin_l </ci> </apply>
    <apply> <lt/> <ci> Albumin_l </ci> <cn> 1e-8 </cn> </apply>
    </apply>
   </math>
   <message>
    <p xmlns="http://www.w3.org/1999/xhtml"> Warning: Species concentration Albumin_l is out of the soft bounds. </p>
   </message>
  </constraint> 
  <constraint>
   <math xmlns="http://www.w3.org/1998/Math/MathML">
    <apply>
    <and/>
    <apply> <lt/> <cn> 1e-16 </cn> <ci> Antichymotrypsin_c </ci> </apply>
    <apply> <lt/> <ci> Antichymotrypsin_c </ci> <cn> 1e-6 </cn> </apply>
    </apply>
   </math>
   <message>
    <p xmlns="http://www.w3.org/1999/xhtml"> Error: Species concentration Antichymotrypsin_c is out of the hard bounds. </p>
   </message>
  </constraint> 
  <constraint>
   <math xmlns="http://www.w3.org/1998/Math/MathML">
    <apply>
    <and/>
    <apply> <lt/> <cn> 1e-12 </cn> <ci> Antichymotrypsin_c </ci> </apply>
    <apply> <lt/> <ci> Antichymotrypsin_c </ci> <cn> 1e-8 </cn> </apply>
    </apply>
   </math>
   <message>
    <p xmlns="http://www.w3.org/1999/xhtml"> Warning: Species concentration Antichymotrypsin_c is out of the soft bounds. </p>
   </message>
  </constraint> 
  <constraint>
   <math xmlns="http://www.w3.org/1998/Math/MathML">
    <apply>
    <and/>
    <apply> <lt/> <cn> 1e-16 </cn> <ci> Antichymotrypsin_s </ci> </apply>
    <apply> <lt/> <ci> Antichymotrypsin_s </ci> <cn> 1e-6 </cn> </apply>
    </apply>
   </math>
   <message>
    <p xmlns="http://www.w3.org/1999/xhtml"> Error: Species concentration Antichymotrypsin_s is out of the hard bounds. </p>
   </message>
  </constraint> 
  <constraint>
   <math xmlns="http://www.w3.org/1998/Math/MathML">
    <apply>
    <and/>
    <apply> <lt/> <cn> 1e-12 </cn> <ci> Antichymotrypsin_s </ci> </apply>
    <apply> <lt/> <ci> Antichymotrypsin_s </ci> <cn> 1e-8 </cn> </apply>
    </apply>
   </math>
   <message>
    <p xmlns="http://www.w3.org/1999/xhtml"> Warning: Species concentration Antichymotrypsin_s is out of the soft bounds. </p>
   </message>
  </constraint> 
  <constraint>
   <math xmlns="http://www.w3.org/1998/Math/MathML">
    <apply>
    <and/>
    <apply> <lt/> <cn> 1e-16 </cn> <ci> Antichymotrypsin_l </ci> </apply>
    <apply> <lt/> <ci> Antichymotrypsin_l </ci> <cn> 1e-6 </cn> </apply>
    </apply>
   </math>
   <message>
    <p xmlns="http://www.w3.org/1999/xhtml"> Error: Species concentration Antichymotrypsin_l is out of the hard bounds. </p>
   </message>
  </constraint> 
  <constraint>
   <math xmlns="http://www.w3.org/1998/Math/MathML">
    <apply>
    <and/>
    <apply> <lt/> <cn> 1e-12 </cn> <ci> Antichymotrypsin_l </ci> </apply>
    <apply> <lt/> <ci> Antichymotrypsin_l </ci> <cn> 1e-8 </cn> </apply>
    </apply>
   </math>
   <message>
    <p xmlns="http://www.w3.org/1999/xhtml"> Warning: Species concentration Antichymotrypsin_l is out of the soft bounds. </p>
   </message>
  </constraint> 
  <constraint>
   <math xmlns="http://www.w3.org/1998/Math/MathML">
    <apply>
    <and/>
    <apply> <lt/> <cn> 1e-16 </cn> <ci> Antitrypsin_c </ci> </apply>
    <apply> <lt/> <ci> Antitrypsin_c </ci> <cn> 1e-6 </cn> </apply>
    </apply>
   </math>
   <message>
    <p xmlns="http://www.w3.org/1999/xhtml"> Error: Species concentration Antitrypsin_c is out of the hard bounds. </p>
   </message>
  </constraint> 
  <constraint>
   <math xmlns="http://www.w3.org/1998/Math/MathML">
    <apply>
    <and/>
    <apply> <lt/> <cn> 1e-12 </cn> <ci> Antitrypsin_c </ci> </apply>
    <apply> <lt/> <ci> Antitrypsin_c </ci> <cn> 1e-8 </cn> </apply>
    </apply>
   </math>
   <message>
    <p xmlns="http://www.w3.org/1999/xhtml"> Warning: Species concentration Antitrypsin_c is out of the soft bounds. </p>
   </message>
  </constraint> 
  <constraint>
   <math xmlns="http://www.w3.org/1998/Math/MathML">
    <apply>
    <and/>
    <apply> <lt/> <cn> 1e-16 </cn> <ci> Antitrypsin_s </ci> </apply>
    <apply> <lt/> <ci> Antitrypsin_s </ci> <cn> 1e-6 </cn> </apply>
    </apply>
   </math>
   <message>
    <p xmlns="http://www.w3.org/1999/xhtml"> Error: Species concentration Antitrypsin_s is out of the hard bounds. </p>
   </message>
  </constraint> 
  <constraint>
   <math xmlns="http://www.w3.org/1998/Math/MathML">
    <apply>
    <and/>
    <apply> <lt/> <cn> 1e-12 </cn> <ci> Antitrypsin_s </ci> </apply>
    <apply> <lt/> <ci> Antitrypsin_s </ci> <cn> 1e-8 </cn> </apply>
    </apply>
   </math>
   <message>
    <p xmlns="http://www.w3.org/1999/xhtml"> Warning: Species concentration Antitrypsin_s is out of the soft bounds. </p>
   </message>
  </constraint> 
  <constraint>
   <math xmlns="http://www.w3.org/1998/Math/MathML">
    <apply>
    <and/>
    <apply> <lt/> <cn> 1e-16 </cn> <ci> Antitrypsin_l </ci> </apply>
    <apply> <lt/> <ci> Antitrypsin_l </ci> <cn> 1e-6 </cn> </apply>
    </apply>
   </math>
   <message>
    <p xmlns="http://www.w3.org/1999/xhtml"> Error: Species concentration Antitrypsin_l is out of the hard bounds. </p>
   </message>
  </constraint> 
  <constraint>
   <math xmlns="http://www.w3.org/1998/Math/MathML">
    <apply>
    <and/>
    <apply> <lt/> <cn> 1e-12 </cn> <ci> Antitrypsin_l </ci> </apply>
    <apply> <lt/> <ci> Antitrypsin_l </ci> <cn> 1e-8 </cn> </apply>
    </apply>
   </math>
   <message>
    <p xmlns="http://www.w3.org/1999/xhtml"> Warning: Species concentration Antitrypsin_l is out of the soft bounds. </p>
   </message>
  </constraint> 
  <constraint>
   <math xmlns="http://www.w3.org/1998/Math/MathML">
    <apply>
    <and/>
    <apply> <lt/> <cn> 1e-16 </cn> <ci> ApoA1_r </ci> </apply>
    <apply> <lt/> <ci> ApoA1_r </ci> <cn> 1e-6 </cn> </apply>
    </apply>
   </math>
   <message>
    <p xmlns="http://www.w3.org/1999/xhtml"> Error: Species concentration ApoA1_r is out of the hard bounds. </p>
   </message>
  </constraint> 
  <constraint>
   <math xmlns="http://www.w3.org/1998/Math/MathML">
    <apply>
    <and/>
    <apply> <lt/> <cn> 1e-12 </cn> <ci> ApoA1_r </ci> </apply>
    <apply> <lt/> <ci> ApoA1_r </ci> <cn> 1e-8 </cn> </apply>
    </apply>
   </math>
   <message>
    <p xmlns="http://www.w3.org/1999/xhtml"> Warning: Species concentration ApoA1_r is out of the soft bounds. </p>
   </message>
  </constraint> 
  <constraint>
   <math xmlns="http://www.w3.org/1998/Math/MathML">
    <apply>
    <and/>
    <apply> <lt/> <cn> 1e-16 </cn> <ci> ApoA1_c </ci> </apply>
    <apply> <lt/> <ci> ApoA1_c </ci> <cn> 1e-6 </cn> </apply>
    </apply>
   </math>
   <message>
    <p xmlns="http://www.w3.org/1999/xhtml"> Error: Species concentration ApoA1_c is out of the hard bounds. </p>
   </message>
  </constraint> 
  <constraint>
   <math xmlns="http://www.w3.org/1998/Math/MathML">
    <apply>
    <and/>
    <apply> <lt/> <cn> 1e-12 </cn> <ci> ApoA1_c </ci> </apply>
    <apply> <lt/> <ci> ApoA1_c </ci> <cn> 1e-8 </cn> </apply>
    </apply>
   </math>
   <message>
    <p xmlns="http://www.w3.org/1999/xhtml"> Warning: Species concentration ApoA1_c is out of the soft bounds. </p>
   </message>
  </constraint> 
  <constraint>
   <math xmlns="http://www.w3.org/1998/Math/MathML">
    <apply>
    <and/>
    <apply> <lt/> <cn> 1e-16 </cn> <ci> ApoA1_s </ci> </apply>
    <apply> <lt/> <ci> ApoA1_s </ci> <cn> 1e-6 </cn> </apply>
    </apply>
   </math>
   <message>
    <p xmlns="http://www.w3.org/1999/xhtml"> Error: Species concentration ApoA1_s is out of the hard bounds. </p>
   </message>
  </constraint> 
  <constraint>
   <math xmlns="http://www.w3.org/1998/Math/MathML">
    <apply>
    <and/>
    <apply> <lt/> <cn> 1e-12 </cn> <ci> ApoA1_s </ci> </apply>
    <apply> <lt/> <ci> ApoA1_s </ci> <cn> 1e-8 </cn> </apply>
    </apply>
   </math>
   <message>
    <p xmlns="http://www.w3.org/1999/xhtml"> Warning: Species concentration ApoA1_s is out of the soft bounds. </p>
   </message>
  </constraint> 
  <constraint>
   <math xmlns="http://www.w3.org/1998/Math/MathML">
    <apply>
    <and/>
    <apply> <lt/> <cn> 1e-16 </cn> <ci> ApoA1_l </ci> </apply>
    <apply> <lt/> <ci> ApoA1_l </ci> <cn> 1e-6 </cn> </apply>
    </apply>
   </math>
   <message>
    <p xmlns="http://www.w3.org/1999/xhtml"> Error: Species concentration ApoA1_l is out of the hard bounds. </p>
   </message>
  </constraint> 
  <constraint>
   <math xmlns="http://www.w3.org/1998/Math/MathML">
    <apply>
    <and/>
    <apply> <lt/> <cn> 1e-12 </cn> <ci> ApoA1_l </ci> </apply>
    <apply> <lt/> <ci> ApoA1_l </ci> <cn> 1e-8 </cn> </apply>
    </apply>
   </math>
   <message>
    <p xmlns="http://www.w3.org/1999/xhtml"> Warning: Species concentration ApoA1_l is out of the soft bounds. </p>
   </message>
  </constraint> 
  <constraint>
   <math xmlns="http://www.w3.org/1998/Math/MathML">
    <apply>
    <and/>
    <apply> <lt/> <cn> 1e-16 </cn> <ci> ApoB100_r </ci> </apply>
    <apply> <lt/> <ci> ApoB100_r </ci> <cn> 1e-6 </cn> </apply>
    </apply>
   </math>
   <message>
    <p xmlns="http://www.w3.org/1999/xhtml"> Error: Species concentration ApoB100_r is out of the hard bounds. </p>
   </message>
  </constraint> 
  <constraint>
   <math xmlns="http://www.w3.org/1998/Math/MathML">
    <apply>
    <and/>
    <apply> <lt/> <cn> 1e-12 </cn> <ci> ApoB100_r </ci> </apply>
    <apply> <lt/> <ci> ApoB100_r </ci> <cn> 1e-8 </cn> </apply>
    </apply>
   </math>
   <message>
    <p xmlns="http://www.w3.org/1999/xhtml"> Warning: Species concentration ApoB100_r is out of the soft bounds. </p>
   </message>
  </constraint> 
  <constraint>
   <math xmlns="http://www.w3.org/1998/Math/MathML">
    <apply>
    <and/>
    <apply> <lt/> <cn> 1e-16 </cn> <ci> ApoB100_c </ci> </apply>
    <apply> <lt/> <ci> ApoB100_c </ci> <cn> 1e-6 </cn> </apply>
    </apply>
   </math>
   <message>
    <p xmlns="http://www.w3.org/1999/xhtml"> Error: Species concentration ApoB100_c is out of the hard bounds. </p>
   </message>
  </constraint> 
  <constraint>
   <math xmlns="http://www.w3.org/1998/Math/MathML">
    <apply>
    <and/>
    <apply> <lt/> <cn> 1e-12 </cn> <ci> ApoB100_c </ci> </apply>
    <apply> <lt/> <ci> ApoB100_c </ci> <cn> 1e-8 </cn> </apply>
    </apply>
   </math>
   <message>
    <p xmlns="http://www.w3.org/1999/xhtml"> Warning: Species concentration ApoB100_c is out of the soft bounds. </p>
   </message>
  </constraint> 
  <constraint>
   <math xmlns="http://www.w3.org/1998/Math/MathML">
    <apply>
    <and/>
    <apply> <lt/> <cn> 1e-16 </cn> <ci> ApoC1_r </ci> </apply>
    <apply> <lt/> <ci> ApoC1_r </ci> <cn> 1e-6 </cn> </apply>
    </apply>
   </math>
   <message>
    <p xmlns="http://www.w3.org/1999/xhtml"> Error: Species concentration ApoC1_r is out of the hard bounds. </p>
   </message>
  </constraint> 
  <constraint>
   <math xmlns="http://www.w3.org/1998/Math/MathML">
    <apply>
    <and/>
    <apply> <lt/> <cn> 1e-12 </cn> <ci> ApoC1_r </ci> </apply>
    <apply> <lt/> <ci> ApoC1_r </ci> <cn> 1e-8 </cn> </apply>
    </apply>
   </math>
   <message>
    <p xmlns="http://www.w3.org/1999/xhtml"> Warning: Species concentration ApoC1_r is out of the soft bounds. </p>
   </message>
  </constraint> 
  <constraint>
   <math xmlns="http://www.w3.org/1998/Math/MathML">
    <apply>
    <and/>
    <apply> <lt/> <cn> 1e-16 </cn> <ci> ApoC1_c </ci> </apply>
    <apply> <lt/> <ci> ApoC1_c </ci> <cn> 1e-6 </cn> </apply>
    </apply>
   </math>
   <message>
    <p xmlns="http://www.w3.org/1999/xhtml"> Error: Species concentration ApoC1_c is out of the hard bounds. </p>
   </message>
  </constraint> 
  <constraint>
   <math xmlns="http://www.w3.org/1998/Math/MathML">
    <apply>
    <and/>
    <apply> <lt/> <cn> 1e-12 </cn> <ci> ApoC1_c </ci> </apply>
    <apply> <lt/> <ci> ApoC1_c </ci> <cn> 1e-8 </cn> </apply>
    </apply>
   </math>
   <message>
    <p xmlns="http://www.w3.org/1999/xhtml"> Warning: Species concentration ApoC1_c is out of the soft bounds. </p>
   </message>
  </constraint> 
  <constraint>
   <math xmlns="http://www.w3.org/1998/Math/MathML">
    <apply>
    <and/>
    <apply> <lt/> <cn> 1e-16 </cn> <ci> ApoC2_r </ci> </apply>
    <apply> <lt/> <ci> ApoC2_r </ci> <cn> 1e-6 </cn> </apply>
    </apply>
   </math>
   <message>
    <p xmlns="http://www.w3.org/1999/xhtml"> Error: Species concentration ApoC2_r is out of the hard bounds. </p>
   </message>
  </constraint> 
  <constraint>
   <math xmlns="http://www.w3.org/1998/Math/MathML">
    <apply>
    <and/>
    <apply> <lt/> <cn> 1e-12 </cn> <ci> ApoC2_r </ci> </apply>
    <apply> <lt/> <ci> ApoC2_r </ci> <cn> 1e-8 </cn> </apply>
    </apply>
   </math>
   <message>
    <p xmlns="http://www.w3.org/1999/xhtml"> Warning: Species concentration ApoC2_r is out of the soft bounds. </p>
   </message>
  </constraint> 
  <constraint>
   <math xmlns="http://www.w3.org/1998/Math/MathML">
    <apply>
    <and/>
    <apply> <lt/> <cn> 1e-16 </cn> <ci> ApoC2_c </ci> </apply>
    <apply> <lt/> <ci> ApoC2_c </ci> <cn> 1e-6 </cn> </apply>
    </apply>
   </math>
   <message>
    <p xmlns="http://www.w3.org/1999/xhtml"> Error: Species concentration ApoC2_c is out of the hard bounds. </p>
   </message>
  </constraint> 
  <constraint>
   <math xmlns="http://www.w3.org/1998/Math/MathML">
    <apply>
    <and/>
    <apply> <lt/> <cn> 1e-12 </cn> <ci> ApoC2_c </ci> </apply>
    <apply> <lt/> <ci> ApoC2_c </ci> <cn> 1e-8 </cn> </apply>
    </apply>
   </math>
   <message>
    <p xmlns="http://www.w3.org/1999/xhtml"> Warning: Species concentration ApoC2_c is out of the soft bounds. </p>
   </message>
  </constraint> 
  <constraint>
   <math xmlns="http://www.w3.org/1998/Math/MathML">
    <apply>
    <and/>
    <apply> <lt/> <cn> 1e-16 </cn> <ci> ApoC3_r </ci> </apply>
    <apply> <lt/> <ci> ApoC3_r </ci> <cn> 1e-6 </cn> </apply>
    </apply>
   </math>
   <message>
    <p xmlns="http://www.w3.org/1999/xhtml"> Error: Species concentration ApoC3_r is out of the hard bounds. </p>
   </message>
  </constraint> 
  <constraint>
   <math xmlns="http://www.w3.org/1998/Math/MathML">
    <apply>
    <and/>
    <apply> <lt/> <cn> 1e-12 </cn> <ci> ApoC3_r </ci> </apply>
    <apply> <lt/> <ci> ApoC3_r </ci> <cn> 1e-8 </cn> </apply>
    </apply>
   </math>
   <message>
    <p xmlns="http://www.w3.org/1999/xhtml"> Warning: Species concentration ApoC3_r is out of the soft bounds. </p>
   </message>
  </constraint> 
  <constraint>
   <math xmlns="http://www.w3.org/1998/Math/MathML">
    <apply>
    <and/>
    <apply> <lt/> <cn> 1e-16 </cn> <ci> ApoC3_c </ci> </apply>
    <apply> <lt/> <ci> ApoC3_c </ci> <cn> 1e-6 </cn> </apply>
    </apply>
   </math>
   <message>
    <p xmlns="http://www.w3.org/1999/xhtml"> Error: Species concentration ApoC3_c is out of the hard bounds. </p>
   </message>
  </constraint> 
  <constraint>
   <math xmlns="http://www.w3.org/1998/Math/MathML">
    <apply>
    <and/>
    <apply> <lt/> <cn> 1e-12 </cn> <ci> ApoC3_c </ci> </apply>
    <apply> <lt/> <ci> ApoC3_c </ci> <cn> 1e-8 </cn> </apply>
    </apply>
   </math>
   <message>
    <p xmlns="http://www.w3.org/1999/xhtml"> Warning: Species concentration ApoC3_c is out of the soft bounds. </p>
   </message>
  </constraint> 
  <constraint>
   <math xmlns="http://www.w3.org/1998/Math/MathML">
    <apply>
    <and/>
    <apply> <lt/> <cn> 1e-16 </cn> <ci> ApoE_r </ci> </apply>
    <apply> <lt/> <ci> ApoE_r </ci> <cn> 1e-6 </cn> </apply>
    </apply>
   </math>
   <message>
    <p xmlns="http://www.w3.org/1999/xhtml"> Error: Species concentration ApoE_r is out of the hard bounds. </p>
   </message>
  </constraint> 
  <constraint>
   <math xmlns="http://www.w3.org/1998/Math/MathML">
    <apply>
    <and/>
    <apply> <lt/> <cn> 1e-12 </cn> <ci> ApoE_r </ci> </apply>
    <apply> <lt/> <ci> ApoE_r </ci> <cn> 1e-8 </cn> </apply>
    </apply>
   </math>
   <message>
    <p xmlns="http://www.w3.org/1999/xhtml"> Warning: Species concentration ApoE_r is out of the soft bounds. </p>
   </message>
  </constraint> 
  <constraint>
   <math xmlns="http://www.w3.org/1998/Math/MathML">
    <apply>
    <and/>
    <apply> <lt/> <cn> 1e-16 </cn> <ci> ApoE_c </ci> </apply>
    <apply> <lt/> <ci> ApoE_c </ci> <cn> 1e-6 </cn> </apply>
    </apply>
   </math>
   <message>
    <p xmlns="http://www.w3.org/1999/xhtml"> Error: Species concentration ApoE_c is out of the hard bounds. </p>
   </message>
  </constraint> 
  <constraint>
   <math xmlns="http://www.w3.org/1998/Math/MathML">
    <apply>
    <and/>
    <apply> <lt/> <cn> 1e-12 </cn> <ci> ApoE_c </ci> </apply>
    <apply> <lt/> <ci> ApoE_c </ci> <cn> 1e-8 </cn> </apply>
    </apply>
   </math>
   <message>
    <p xmlns="http://www.w3.org/1999/xhtml"> Warning: Species concentration ApoE_c is out of the soft bounds. </p>
   </message>
  </constraint> 
  <constraint>
   <math xmlns="http://www.w3.org/1998/Math/MathML">
    <apply>
    <and/>
    <apply> <lt/> <cn> 1 </cn> <ci> H2O_r </ci> </apply>
    <apply> <lt/> <ci> H2O_r </ci> <cn> 1 </cn> </apply>
    </apply>
   </math>
   <message>
    <p xmlns="http://www.w3.org/1999/xhtml"> Error: Species concentration H2O_r is out of the hard bounds. </p>
   </message>
  </constraint> 
  <constraint>
   <math xmlns="http://www.w3.org/1998/Math/MathML">
    <apply>
    <and/>
    <apply> <lt/> <cn> 1 </cn> <ci> H2O_r </ci> </apply>
    <apply> <lt/> <ci> H2O_r </ci> <cn> 1 </cn> </apply>
    </apply>
   </math>
   <message>
    <p xmlns="http://www.w3.org/1999/xhtml"> Warning: Species concentration H2O_r is out of the soft bounds. </p>
   </message>
  </constraint> 
  <constraint>
   <math xmlns="http://www.w3.org/1998/Math/MathML">
    <apply>
    <and/>
    <apply> <lt/> <cn> 1 </cn> <ci> H2O_c </ci> </apply>
    <apply> <lt/> <ci> H2O_c </ci> <cn> 1 </cn> </apply>
    </apply>
   </math>
   <message>
    <p xmlns="http://www.w3.org/1999/xhtml"> Error: Species concentration H2O_c is out of the hard bounds. </p>
   </message>
  </constraint> 
  <constraint>
   <math xmlns="http://www.w3.org/1998/Math/MathML">
    <apply>
    <and/>
    <apply> <lt/> <cn> 1 </cn> <ci> H2O_c </ci> </apply>
    <apply> <lt/> <ci> H2O_c </ci> <cn> 1 </cn> </apply>
    </apply>
   </math>
   <message>
    <p xmlns="http://www.w3.org/1999/xhtml"> Warning: Species concentration H2O_c is out of the soft bounds. </p>
   </message>
  </constraint> 
  <constraint>
   <math xmlns="http://www.w3.org/1998/Math/MathML">
    <apply>
    <and/>
    <apply> <lt/> <cn> 1 </cn> <ci> H2O_s </ci> </apply>
    <apply> <lt/> <ci> H2O_s </ci> <cn> 1 </cn> </apply>
    </apply>
   </math>
   <message>
    <p xmlns="http://www.w3.org/1999/xhtml"> Error: Species concentration H2O_s is out of the hard bounds. </p>
   </message>
  </constraint> 
  <constraint>
   <math xmlns="http://www.w3.org/1998/Math/MathML">
    <apply>
    <and/>
    <apply> <lt/> <cn> 1 </cn> <ci> H2O_s </ci> </apply>
    <apply> <lt/> <ci> H2O_s </ci> <cn> 1 </cn> </apply>
    </apply>
   </math>
   <message>
    <p xmlns="http://www.w3.org/1999/xhtml"> Warning: Species concentration H2O_s is out of the soft bounds. </p>
   </message>
  </constraint> 
  <constraint>
   <math xmlns="http://www.w3.org/1998/Math/MathML">
    <apply>
    <and/>
    <apply> <lt/> <cn> 1 </cn> <ci> H2O_l </ci> </apply>
    <apply> <lt/> <ci> H2O_l </ci> <cn> 1 </cn> </apply>
    </apply>
   </math>
   <message>
    <p xmlns="http://www.w3.org/1999/xhtml"> Error: Species concentration H2O_l is out of the hard bounds. </p>
   </message>
  </constraint> 
  <constraint>
   <math xmlns="http://www.w3.org/1998/Math/MathML">
    <apply>
    <and/>
    <apply> <lt/> <cn> 1 </cn> <ci> H2O_l </ci> </apply>
    <apply> <lt/> <ci> H2O_l </ci> <cn> 1 </cn> </apply>
    </apply>
   </math>
   <message>
    <p xmlns="http://www.w3.org/1999/xhtml"> Warning: Species concentration H2O_l is out of the soft bounds. </p>
   </message>
  </constraint> 
  <constraint>
   <math xmlns="http://www.w3.org/1998/Math/MathML">
    <apply>
    <and/>
    <apply> <lt/> <cn> 1 </cn> <ci> H2O_m </ci> </apply>
    <apply> <lt/> <ci> H2O_m </ci> <cn> 1 </cn> </apply>
    </apply>
   </math>
   <message>
    <p xmlns="http://www.w3.org/1999/xhtml"> Error: Species concentration H2O_m is out of the hard bounds. </p>
   </message>
  </constraint> 
  <constraint>
   <math xmlns="http://www.w3.org/1998/Math/MathML">
    <apply>
    <and/>
    <apply> <lt/> <cn> 1 </cn> <ci> H2O_m </ci> </apply>
    <apply> <lt/> <ci> H2O_m </ci> <cn> 1 </cn> </apply>
    </apply>
   </math>
   <message>
    <p xmlns="http://www.w3.org/1999/xhtml"> Warning: Species concentration H2O_m is out of the soft bounds. </p>
   </message>
  </constraint> 
  <constraint>
   <math xmlns="http://www.w3.org/1998/Math/MathML">
    <apply>
    <and/>
    <apply> <lt/> <cn> 1 </cn> <ci> H2O_p </ci> </apply>
    <apply> <lt/> <ci> H2O_p </ci> <cn> 1 </cn> </apply>
    </apply>
   </math>
   <message>
    <p xmlns="http://www.w3.org/1999/xhtml"> Error: Species concentration H2O_p is out of the hard bounds. </p>
   </message>
  </constraint> 
  <constraint>
   <math xmlns="http://www.w3.org/1998/Math/MathML">
    <apply>
    <and/>
    <apply> <lt/> <cn> 1 </cn> <ci> H2O_p </ci> </apply>
    <apply> <lt/> <ci> H2O_p </ci> <cn> 1 </cn> </apply>
    </apply>
   </math>
   <message>
    <p xmlns="http://www.w3.org/1999/xhtml"> Warning: Species concentration H2O_p is out of the soft bounds. </p>
   </message>
  </constraint> 
  <constraint>
   <math xmlns="http://www.w3.org/1998/Math/MathML">
    <apply>
    <and/>
    <apply> <lt/> <cn> 0.000298 </cn> <ci> ATP_r </ci> </apply>
    <apply> <lt/> <ci> ATP_r </ci> <cn> 0.000378 </cn> </apply>
    </apply>
   </math>
   <message>
    <p xmlns="http://www.w3.org/1999/xhtml"> Error: Species concentration ATP_r is out of the hard bounds. </p>
   </message>
  </constraint> 
  <constraint>
   <math xmlns="http://www.w3.org/1998/Math/MathML">
    <apply>
    <and/>
    <apply> <lt/> <cn> 0.000318 </cn> <ci> ATP_r </ci> </apply>
    <apply> <lt/> <ci> ATP_r </ci> <cn> 0.000358 </cn> </apply>
    </apply>
   </math>
   <message>
    <p xmlns="http://www.w3.org/1999/xhtml"> Warning: Species concentration ATP_r is out of the soft bounds. </p>
   </message>
  </constraint> 
  <constraint>
   <math xmlns="http://www.w3.org/1998/Math/MathML">
    <apply>
    <and/>
    <apply> <lt/> <cn> 0.000298 </cn> <ci> ATP_c </ci> </apply>
    <apply> <lt/> <ci> ATP_c </ci> <cn> 0.000378 </cn> </apply>
    </apply>
   </math>
   <message>
    <p xmlns="http://www.w3.org/1999/xhtml"> Error: Species concentration ATP_c is out of the hard bounds. </p>
   </message>
  </constraint> 
  <constraint>
   <math xmlns="http://www.w3.org/1998/Math/MathML">
    <apply>
    <and/>
    <apply> <lt/> <cn> 0.000318 </cn> <ci> ATP_c </ci> </apply>
    <apply> <lt/> <ci> ATP_c </ci> <cn> 0.000358 </cn> </apply>
    </apply>
   </math>
   <message>
    <p xmlns="http://www.w3.org/1999/xhtml"> Warning: Species concentration ATP_c is out of the soft bounds. </p>
   </message>
  </constraint> 
  <constraint>
   <math xmlns="http://www.w3.org/1998/Math/MathML">
    <apply>
    <and/>
    <apply> <lt/> <cn> 0.000298 </cn> <ci> ATP_s </ci> </apply>
    <apply> <lt/> <ci> ATP_s </ci> <cn> 0.000378 </cn> </apply>
    </apply>
   </math>
   <message>
    <p xmlns="http://www.w3.org/1999/xhtml"> Error: Species concentration ATP_s is out of the hard bounds. </p>
   </message>
  </constraint> 
  <constraint>
   <math xmlns="http://www.w3.org/1998/Math/MathML">
    <apply>
    <and/>
    <apply> <lt/> <cn> 0.000318 </cn> <ci> ATP_s </ci> </apply>
    <apply> <lt/> <ci> ATP_s </ci> <cn> 0.000358 </cn> </apply>
    </apply>
   </math>
   <message>
    <p xmlns="http://www.w3.org/1999/xhtml"> Warning: Species concentration ATP_s is out of the soft bounds. </p>
   </message>
  </constraint> 
  <constraint>
   <math xmlns="http://www.w3.org/1998/Math/MathML">
    <apply>
    <and/>
    <apply> <lt/> <cn> 0.000298 </cn> <ci> ATP_l </ci> </apply>
    <apply> <lt/> <ci> ATP_l </ci> <cn> 0.000378 </cn> </apply>
    </apply>
   </math>
   <message>
    <p xmlns="http://www.w3.org/1999/xhtml"> Error: Species concentration ATP_l is out of the hard bounds. </p>
   </message>
  </constraint> 
  <constraint>
   <math xmlns="http://www.w3.org/1998/Math/MathML">
    <apply>
    <and/>
    <apply> <lt/> <cn> 0.000318 </cn> <ci> ATP_l </ci> </apply>
    <apply> <lt/> <ci> ATP_l </ci> <cn> 0.000358 </cn> </apply>
    </apply>
   </math>
   <message>
    <p xmlns="http://www.w3.org/1999/xhtml"> Warning: Species concentration ATP_l is out of the soft bounds. </p>
   </message>
  </constraint> 
  <constraint>
   <math xmlns="http://www.w3.org/1998/Math/MathML">
    <apply>
    <and/>
    <apply> <lt/> <cn> 0.000298 </cn> <ci> ATP_m </ci> </apply>
    <apply> <lt/> <ci> ATP_m </ci> <cn> 0.000378 </cn> </apply>
    </apply>
   </math>
   <message>
    <p xmlns="http://www.w3.org/1999/xhtml"> Error: Species concentration ATP_m is out of the hard bounds. </p>
   </message>
  </constraint> 
  <constraint>
   <math xmlns="http://www.w3.org/1998/Math/MathML">
    <apply>
    <and/>
    <apply> <lt/> <cn> 0.000318 </cn> <ci> ATP_m </ci> </apply>
    <apply> <lt/> <ci> ATP_m </ci> <cn> 0.000358 </cn> </apply>
    </apply>
   </math>
   <message>
    <p xmlns="http://www.w3.org/1999/xhtml"> Warning: Species concentration ATP_m is out of the soft bounds. </p>
   </message>
  </constraint> 
  <constraint>
   <math xmlns="http://www.w3.org/1998/Math/MathML">
    <apply>
    <and/>
    <apply> <lt/> <cn> 0.000298 </cn> <ci> ATP_p </ci> </apply>
    <apply> <lt/> <ci> ATP_p </ci> <cn> 0.000378 </cn> </apply>
    </apply>
   </math>
   <message>
    <p xmlns="http://www.w3.org/1999/xhtml"> Error: Species concentration ATP_p is out of the hard bounds. </p>
   </message>
  </constraint> 
  <constraint>
   <math xmlns="http://www.w3.org/1998/Math/MathML">
    <apply>
    <and/>
    <apply> <lt/> <cn> 0.000318 </cn> <ci> ATP_p </ci> </apply>
    <apply> <lt/> <ci> ATP_p </ci> <cn> 0.000358 </cn> </apply>
    </apply>
   </math>
   <message>
    <p xmlns="http://www.w3.org/1999/xhtml"> Warning: Species concentration ATP_p is out of the soft bounds. </p>
   </message>
  </constraint> 
  <constraint>
   <math xmlns="http://www.w3.org/1998/Math/MathML">
    <apply>
    <and/>
    <apply> <lt/> <cn> 10e-6 </cn> <ci> NAD+_c </ci> </apply>
    <apply> <lt/> <ci> NAD+_c </ci> <cn> 200e-6 </cn> </apply>
    </apply>
   </math>
   <message>
    <p xmlns="http://www.w3.org/1999/xhtml"> Error: Species concentration NAD+_c is out of the hard bounds. </p>
   </message>
  </constraint> 
  <constraint>
   <math xmlns="http://www.w3.org/1998/Math/MathML">
    <apply>
    <and/>
    <apply> <lt/> <cn> 40e-6 </cn> <ci> NAD+_c </ci> </apply>
    <apply> <lt/> <ci> NAD+_c </ci> <cn> 120e-6 </cn> </apply>
    </apply>
   </math>
   <message>
    <p xmlns="http://www.w3.org/1999/xhtml"> Warning: Species concentration NAD+_c is out of the soft bounds. </p>
   </message>
  </constraint> 
  <constraint>
   <math xmlns="http://www.w3.org/1998/Math/MathML">
    <apply>
    <and/>
    <apply> <lt/> <cn> 10e-6 </cn> <ci> NAD+_m </ci> </apply>
    <apply> <lt/> <ci> NAD+_m </ci> <cn> 200e-6 </cn> </apply>
    </apply>
   </math>
   <message>
    <p xmlns="http://www.w3.org/1999/xhtml"> Error: Species concentration NAD+_m is out of the hard bounds. </p>
   </message>
  </constraint> 
  <constraint>
   <math xmlns="http://www.w3.org/1998/Math/MathML">
    <apply>
    <and/>
    <apply> <lt/> <cn> 40e-6 </cn> <ci> NAD+_m </ci> </apply>
    <apply> <lt/> <ci> NAD+_m </ci> <cn> 120e-6 </cn> </apply>
    </apply>
   </math>
   <message>
    <p xmlns="http://www.w3.org/1999/xhtml"> Warning: Species concentration NAD+_m is out of the soft bounds. </p>
   </message>
  </constraint> 
  <constraint>
   <math xmlns="http://www.w3.org/1998/Math/MathML">
    <apply>
    <and/>
    <apply> <lt/> <cn> 10e-6 </cn> <ci> NAD+_p </ci> </apply>
    <apply> <lt/> <ci> NAD+_p </ci> <cn> 200e-6 </cn> </apply>
    </apply>
   </math>
   <message>
    <p xmlns="http://www.w3.org/1999/xhtml"> Error: Species concentration NAD+_p is out of the hard bounds. </p>
   </message>
  </constraint> 
  <constraint>
   <math xmlns="http://www.w3.org/1998/Math/MathML">
    <apply>
    <and/>
    <apply> <lt/> <cn> 40e-6 </cn> <ci> NAD+_p </ci> </apply>
    <apply> <lt/> <ci> NAD+_p </ci> <cn> 120e-6 </cn> </apply>
    </apply>
   </math>
   <message>
    <p xmlns="http://www.w3.org/1999/xhtml"> Warning: Species concentration NAD+_p is out of the soft bounds. </p>
   </message>
  </constraint> 
  <constraint>
   <math xmlns="http://www.w3.org/1998/Math/MathML">
    <apply>
    <and/>
    <apply> <lt/> <cn> 10e-6 </cn> <ci> NADH_c </ci> </apply>
    <apply> <lt/> <ci> NADH_c </ci> <cn> 100e-6 </cn> </apply>
    </apply>
   </math>
   <message>
    <p xmlns="http://www.w3.org/1999/xhtml"> Error: Species concentration NADH_c is out of the hard bounds. </p>
   </message>
  </constraint> 
  <constraint>
   <math xmlns="http://www.w3.org/1998/Math/MathML">
    <apply>
    <and/>
    <apply> <lt/> <cn> 10e-6 </cn> <ci> NADH_c </ci> </apply>
    <apply> <lt/> <ci> NADH_c </ci> <cn> 40e-6 </cn> </apply>
    </apply>
   </math>
   <message>
    <p xmlns="http://www.w3.org/1999/xhtml"> Warning: Species concentration NADH_c is out of the soft bounds. </p>
   </message>
  </constraint> 
  <constraint>
   <math xmlns="http://www.w3.org/1998/Math/MathML">
    <apply>
    <and/>
    <apply> <lt/> <cn> 10e-6 </cn> <ci> NADH_m </ci> </apply>
    <apply> <lt/> <ci> NADH_m </ci> <cn> 100e-6 </cn> </apply>
    </apply>
   </math>
   <message>
    <p xmlns="http://www.w3.org/1999/xhtml"> Error: Species concentration NADH_m is out of the hard bounds. </p>
   </message>
  </constraint> 
  <constraint>
   <math xmlns="http://www.w3.org/1998/Math/MathML">
    <apply>
    <and/>
    <apply> <lt/> <cn> 10e-6 </cn> <ci> NADH_m </ci> </apply>
    <apply> <lt/> <ci> NADH_m </ci> <cn> 40e-6 </cn> </apply>
    </apply>
   </math>
   <message>
    <p xmlns="http://www.w3.org/1999/xhtml"> Warning: Species concentration NADH_m is out of the soft bounds. </p>
   </message>
  </constraint> 
  <constraint>
   <math xmlns="http://www.w3.org/1998/Math/MathML">
    <apply>
    <and/>
    <apply> <lt/> <cn> 10e-6 </cn> <ci> NADH_p </ci> </apply>
    <apply> <lt/> <ci> NADH_p </ci> <cn> 100e-6 </cn> </apply>
    </apply>
   </math>
   <message>
    <p xmlns="http://www.w3.org/1999/xhtml"> Error: Species concentration NADH_p is out of the hard bounds. </p>
   </message>
  </constraint> 
  <constraint>
   <math xmlns="http://www.w3.org/1998/Math/MathML">
    <apply>
    <and/>
    <apply> <lt/> <cn> 10e-6 </cn> <ci> NADH_p </ci> </apply>
    <apply> <lt/> <ci> NADH_p </ci> <cn> 40e-6 </cn> </apply>
    </apply>
   </math>
   <message>
    <p xmlns="http://www.w3.org/1999/xhtml"> Warning: Species concentration NADH_p is out of the soft bounds. </p>
   </message>
  </constraint> 
  <constraint>
   <math xmlns="http://www.w3.org/1998/Math/MathML">
    <apply>
    <and/>
    <apply> <lt/> <cn> 10e-6 </cn> <ci> NADPH_r </ci> </apply>
    <apply> <lt/> <ci> NADPH_r </ci> <cn> 200e-6 </cn> </apply>
    </apply>
   </math>
   <message>
    <p xmlns="http://www.w3.org/1999/xhtml"> Error: Species concentration NADPH_r is out of the hard bounds. </p>
   </message>
  </constraint> 
  <constraint>
   <math xmlns="http://www.w3.org/1998/Math/MathML">
    <apply>
    <and/>
    <apply> <lt/> <cn> 40e-6 </cn> <ci> NADPH_r </ci> </apply>
    <apply> <lt/> <ci> NADPH_r </ci> <cn> 120e-6 </cn> </apply>
    </apply>
   </math>
   <message>
    <p xmlns="http://www.w3.org/1999/xhtml"> Warning: Species concentration NADPH_r is out of the soft bounds. </p>
   </message>
  </constraint> 
  <constraint>
   <math xmlns="http://www.w3.org/1998/Math/MathML">
    <apply>
    <and/>
    <apply> <lt/> <cn> 10e-6 </cn> <ci> NADPH_c </ci> </apply>
    <apply> <lt/> <ci> NADPH_c </ci> <cn> 200e-6 </cn> </apply>
    </apply>
   </math>
   <message>
    <p xmlns="http://www.w3.org/1999/xhtml"> Error: Species concentration NADPH_c is out of the hard bounds. </p>
   </message>
  </constraint> 
  <constraint>
   <math xmlns="http://www.w3.org/1998/Math/MathML">
    <apply>
    <and/>
    <apply> <lt/> <cn> 40e-6 </cn> <ci> NADPH_c </ci> </apply>
    <apply> <lt/> <ci> NADPH_c </ci> <cn> 120e-6 </cn> </apply>
    </apply>
   </math>
   <message>
    <p xmlns="http://www.w3.org/1999/xhtml"> Warning: Species concentration NADPH_c is out of the soft bounds. </p>
   </message>
  </constraint> 
  <constraint>
   <math xmlns="http://www.w3.org/1998/Math/MathML">
    <apply>
    <and/>
    <apply> <lt/> <cn> 10e-6 </cn> <ci> NADPH_m </ci> </apply>
    <apply> <lt/> <ci> NADPH_m </ci> <cn> 200e-6 </cn> </apply>
    </apply>
   </math>
   <message>
    <p xmlns="http://www.w3.org/1999/xhtml"> Error: Species concentration NADPH_m is out of the hard bounds. </p>
   </message>
  </constraint> 
  <constraint>
   <math xmlns="http://www.w3.org/1998/Math/MathML">
    <apply>
    <and/>
    <apply> <lt/> <cn> 40e-6 </cn> <ci> NADPH_m </ci> </apply>
    <apply> <lt/> <ci> NADPH_m </ci> <cn> 120e-6 </cn> </apply>
    </apply>
   </math>
   <message>
    <p xmlns="http://www.w3.org/1999/xhtml"> Warning: Species concentration NADPH_m is out of the soft bounds. </p>
   </message>
  </constraint> 
  <constraint>
   <math xmlns="http://www.w3.org/1998/Math/MathML">
    <apply>
    <and/>
    <apply> <lt/> <cn> 10e-6 </cn> <ci> NADPH_p </ci> </apply>
    <apply> <lt/> <ci> NADPH_p </ci> <cn> 200e-6 </cn> </apply>
    </apply>
   </math>
   <message>
    <p xmlns="http://www.w3.org/1999/xhtml"> Error: Species concentration NADPH_p is out of the hard bounds. </p>
   </message>
  </constraint> 
  <constraint>
   <math xmlns="http://www.w3.org/1998/Math/MathML">
    <apply>
    <and/>
    <apply> <lt/> <cn> 40e-6 </cn> <ci> NADPH_p </ci> </apply>
    <apply> <lt/> <ci> NADPH_p </ci> <cn> 120e-6 </cn> </apply>
    </apply>
   </math>
   <message>
    <p xmlns="http://www.w3.org/1999/xhtml"> Warning: Species concentration NADPH_p is out of the soft bounds. </p>
   </message>
  </constraint> 
  <constraint>
   <math xmlns="http://www.w3.org/1998/Math/MathML">
    <apply>
    <and/>
    <apply> <lt/> <cn> 10e-6 </cn> <ci> NADP+_r </ci> </apply>
    <apply> <lt/> <ci> NADP+_r </ci> <cn> 200e-6 </cn> </apply>
    </apply>
   </math>
   <message>
    <p xmlns="http://www.w3.org/1999/xhtml"> Error: Species concentration NADP+_r is out of the hard bounds. </p>
   </message>
  </constraint> 
  <constraint>
   <math xmlns="http://www.w3.org/1998/Math/MathML">
    <apply>
    <and/>
    <apply> <lt/> <cn> 40e-6 </cn> <ci> NADP+_r </ci> </apply>
    <apply> <lt/> <ci> NADP+_r </ci> <cn> 120e-6 </cn> </apply>
    </apply>
   </math>
   <message>
    <p xmlns="http://www.w3.org/1999/xhtml"> Warning: Species concentration NADP+_r is out of the soft bounds. </p>
   </message>
  </constraint> 
  <constraint>
   <math xmlns="http://www.w3.org/1998/Math/MathML">
    <apply>
    <and/>
    <apply> <lt/> <cn> 10e-6 </cn> <ci> NADP+_c </ci> </apply>
    <apply> <lt/> <ci> NADP+_c </ci> <cn> 200e-6 </cn> </apply>
    </apply>
   </math>
   <message>
    <p xmlns="http://www.w3.org/1999/xhtml"> Error: Species concentration NADP+_c is out of the hard bounds. </p>
   </message>
  </constraint> 
  <constraint>
   <math xmlns="http://www.w3.org/1998/Math/MathML">
    <apply>
    <and/>
    <apply> <lt/> <cn> 40e-6 </cn> <ci> NADP+_c </ci> </apply>
    <apply> <lt/> <ci> NADP+_c </ci> <cn> 120e-6 </cn> </apply>
    </apply>
   </math>
   <message>
    <p xmlns="http://www.w3.org/1999/xhtml"> Warning: Species concentration NADP+_c is out of the soft bounds. </p>
   </message>
  </constraint> 
  <constraint>
   <math xmlns="http://www.w3.org/1998/Math/MathML">
    <apply>
    <and/>
    <apply> <lt/> <cn> 10e-6 </cn> <ci> NADP+_m </ci> </apply>
    <apply> <lt/> <ci> NADP+_m </ci> <cn> 200e-6 </cn> </apply>
    </apply>
   </math>
   <message>
    <p xmlns="http://www.w3.org/1999/xhtml"> Error: Species concentration NADP+_m is out of the hard bounds. </p>
   </message>
  </constraint> 
  <constraint>
   <math xmlns="http://www.w3.org/1998/Math/MathML">
    <apply>
    <and/>
    <apply> <lt/> <cn> 40e-6 </cn> <ci> NADP+_m </ci> </apply>
    <apply> <lt/> <ci> NADP+_m </ci> <cn> 120e-6 </cn> </apply>
    </apply>
   </math>
   <message>
    <p xmlns="http://www.w3.org/1999/xhtml"> Warning: Species concentration NADP+_m is out of the soft bounds. </p>
   </message>
  </constraint> 
  <constraint>
   <math xmlns="http://www.w3.org/1998/Math/MathML">
    <apply>
    <and/>
    <apply> <lt/> <cn> 10e-6 </cn> <ci> NADP+_p </ci> </apply>
    <apply> <lt/> <ci> NADP+_p </ci> <cn> 200e-6 </cn> </apply>
    </apply>
   </math>
   <message>
    <p xmlns="http://www.w3.org/1999/xhtml"> Error: Species concentration NADP+_p is out of the hard bounds. </p>
   </message>
  </constraint> 
  <constraint>
   <math xmlns="http://www.w3.org/1998/Math/MathML">
    <apply>
    <and/>
    <apply> <lt/> <cn> 40e-6 </cn> <ci> NADP+_p </ci> </apply>
    <apply> <lt/> <ci> NADP+_p </ci> <cn> 120e-6 </cn> </apply>
    </apply>
   </math>
   <message>
    <p xmlns="http://www.w3.org/1999/xhtml"> Warning: Species concentration NADP+_p is out of the soft bounds. </p>
   </message>
  </constraint> 
  <constraint>
   <math xmlns="http://www.w3.org/1998/Math/MathML">
    <apply>
    <and/>
    <apply> <lt/> <cn> 1e-07 </cn> <ci> O2_r </ci> </apply>
    <apply> <lt/> <ci> O2_r </ci> <cn> 0.001 </cn> </apply>
    </apply>
   </math>
   <message>
    <p xmlns="http://www.w3.org/1999/xhtml"> Error: Species concentration O2_r is out of the hard bounds. </p>
   </message>
  </constraint> 
  <constraint>
   <math xmlns="http://www.w3.org/1998/Math/MathML">
    <apply>
    <and/>
    <apply> <lt/> <cn> 1e-06 </cn> <ci> O2_r </ci> </apply>
    <apply> <lt/> <ci> O2_r </ci> <cn> 0.0001 </cn> </apply>
    </apply>
   </math>
   <message>
    <p xmlns="http://www.w3.org/1999/xhtml"> Warning: Species concentration O2_r is out of the soft bounds. </p>
   </message>
  </constraint> 
  <constraint>
   <math xmlns="http://www.w3.org/1998/Math/MathML">
    <apply>
    <and/>
    <apply> <lt/> <cn> 1e-07 </cn> <ci> O2_c </ci> </apply>
    <apply> <lt/> <ci> O2_c </ci> <cn> 0.001 </cn> </apply>
    </apply>
   </math>
   <message>
    <p xmlns="http://www.w3.org/1999/xhtml"> Error: Species concentration O2_c is out of the hard bounds. </p>
   </message>
  </constraint> 
  <constraint>
   <math xmlns="http://www.w3.org/1998/Math/MathML">
    <apply>
    <and/>
    <apply> <lt/> <cn> 1e-06 </cn> <ci> O2_c </ci> </apply>
    <apply> <lt/> <ci> O2_c </ci> <cn> 0.0001 </cn> </apply>
    </apply>
   </math>
   <message>
    <p xmlns="http://www.w3.org/1999/xhtml"> Warning: Species concentration O2_c is out of the soft bounds. </p>
   </message>
  </constraint> 
  <constraint>
   <math xmlns="http://www.w3.org/1998/Math/MathML">
    <apply>
    <and/>
    <apply> <lt/> <cn> 8.2e-06 </cn> <ci> O2_s </ci> </apply>
    <apply> <lt/> <ci> O2_s </ci> <cn> 8.2e-06 </cn> </apply>
    </apply>
   </math>
   <message>
    <p xmlns="http://www.w3.org/1999/xhtml"> Error: Species concentration O2_s is out of the hard bounds. </p>
   </message>
  </constraint> 
  <constraint>
   <math xmlns="http://www.w3.org/1998/Math/MathML">
    <apply>
    <and/>
    <apply> <lt/> <cn> 8.2e-06 </cn> <ci> O2_s </ci> </apply>
    <apply> <lt/> <ci> O2_s </ci> <cn> 8.2e-06 </cn> </apply>
    </apply>
   </math>
   <message>
    <p xmlns="http://www.w3.org/1999/xhtml"> Warning: Species concentration O2_s is out of the soft bounds. </p>
   </message>
  </constraint> 
  <constraint>
   <math xmlns="http://www.w3.org/1998/Math/MathML">
    <apply>
    <and/>
    <apply> <lt/> <cn> 1e-07 </cn> <ci> O2_m </ci> </apply>
    <apply> <lt/> <ci> O2_m </ci> <cn> 0.001 </cn> </apply>
    </apply>
   </math>
   <message>
    <p xmlns="http://www.w3.org/1999/xhtml"> Error: Species concentration O2_m is out of the hard bounds. </p>
   </message>
  </constraint> 
  <constraint>
   <math xmlns="http://www.w3.org/1998/Math/MathML">
    <apply>
    <and/>
    <apply> <lt/> <cn> 1e-06 </cn> <ci> O2_m </ci> </apply>
    <apply> <lt/> <ci> O2_m </ci> <cn> 0.0001 </cn> </apply>
    </apply>
   </math>
   <message>
    <p xmlns="http://www.w3.org/1999/xhtml"> Warning: Species concentration O2_m is out of the soft bounds. </p>
   </message>
  </constraint> 
  <constraint>
   <math xmlns="http://www.w3.org/1998/Math/MathML">
    <apply>
    <and/>
    <apply> <lt/> <cn> 1e-07 </cn> <ci> O2_p </ci> </apply>
    <apply> <lt/> <ci> O2_p </ci> <cn> 0.001 </cn> </apply>
    </apply>
   </math>
   <message>
    <p xmlns="http://www.w3.org/1999/xhtml"> Error: Species concentration O2_p is out of the hard bounds. </p>
   </message>
  </constraint> 
  <constraint>
   <math xmlns="http://www.w3.org/1998/Math/MathML">
    <apply>
    <and/>
    <apply> <lt/> <cn> 1e-06 </cn> <ci> O2_p </ci> </apply>
    <apply> <lt/> <ci> O2_p </ci> <cn> 0.0001 </cn> </apply>
    </apply>
   </math>
   <message>
    <p xmlns="http://www.w3.org/1999/xhtml"> Warning: Species concentration O2_p is out of the soft bounds. </p>
   </message>
  </constraint> 
  <constraint>
   <math xmlns="http://www.w3.org/1998/Math/MathML">
    <apply>
    <and/>
    <apply> <lt/> <cn> 0.000092 </cn> <ci> ADP_r </ci> </apply>
    <apply> <lt/> <ci> ADP_r </ci> <cn> 0.000172 </cn> </apply>
    </apply>
   </math>
   <message>
    <p xmlns="http://www.w3.org/1999/xhtml"> Error: Species concentration ADP_r is out of the hard bounds. </p>
   </message>
  </constraint> 
  <constraint>
   <math xmlns="http://www.w3.org/1998/Math/MathML">
    <apply>
    <and/>
    <apply> <lt/> <cn> 0.000112 </cn> <ci> ADP_r </ci> </apply>
    <apply> <lt/> <ci> ADP_r </ci> <cn> 0.000152 </cn> </apply>
    </apply>
   </math>
   <message>
    <p xmlns="http://www.w3.org/1999/xhtml"> Warning: Species concentration ADP_r is out of the soft bounds. </p>
   </message>
  </constraint> 
  <constraint>
   <math xmlns="http://www.w3.org/1998/Math/MathML">
    <apply>
    <and/>
    <apply> <lt/> <cn> 0.000092 </cn> <ci> ADP_c </ci> </apply>
    <apply> <lt/> <ci> ADP_c </ci> <cn> 0.000172 </cn> </apply>
    </apply>
   </math>
   <message>
    <p xmlns="http://www.w3.org/1999/xhtml"> Error: Species concentration ADP_c is out of the hard bounds. </p>
   </message>
  </constraint> 
  <constraint>
   <math xmlns="http://www.w3.org/1998/Math/MathML">
    <apply>
    <and/>
    <apply> <lt/> <cn> 0.000112 </cn> <ci> ADP_c </ci> </apply>
    <apply> <lt/> <ci> ADP_c </ci> <cn> 0.000152 </cn> </apply>
    </apply>
   </math>
   <message>
    <p xmlns="http://www.w3.org/1999/xhtml"> Warning: Species concentration ADP_c is out of the soft bounds. </p>
   </message>
  </constraint> 
  <constraint>
   <math xmlns="http://www.w3.org/1998/Math/MathML">
    <apply>
    <and/>
    <apply> <lt/> <cn> 0.000092 </cn> <ci> ADP_s </ci> </apply>
    <apply> <lt/> <ci> ADP_s </ci> <cn> 0.000172 </cn> </apply>
    </apply>
   </math>
   <message>
    <p xmlns="http://www.w3.org/1999/xhtml"> Error: Species concentration ADP_s is out of the hard bounds. </p>
   </message>
  </constraint> 
  <constraint>
   <math xmlns="http://www.w3.org/1998/Math/MathML">
    <apply>
    <and/>
    <apply> <lt/> <cn> 0.000112 </cn> <ci> ADP_s </ci> </apply>
    <apply> <lt/> <ci> ADP_s </ci> <cn> 0.000152 </cn> </apply>
    </apply>
   </math>
   <message>
    <p xmlns="http://www.w3.org/1999/xhtml"> Warning: Species concentration ADP_s is out of the soft bounds. </p>
   </message>
  </constraint> 
  <constraint>
   <math xmlns="http://www.w3.org/1998/Math/MathML">
    <apply>
    <and/>
    <apply> <lt/> <cn> 0.000092 </cn> <ci> ADP_l </ci> </apply>
    <apply> <lt/> <ci> ADP_l </ci> <cn> 0.000172 </cn> </apply>
    </apply>
   </math>
   <message>
    <p xmlns="http://www.w3.org/1999/xhtml"> Error: Species concentration ADP_l is out of the hard bounds. </p>
   </message>
  </constraint> 
  <constraint>
   <math xmlns="http://www.w3.org/1998/Math/MathML">
    <apply>
    <and/>
    <apply> <lt/> <cn> 0.000112 </cn> <ci> ADP_l </ci> </apply>
    <apply> <lt/> <ci> ADP_l </ci> <cn> 0.000152 </cn> </apply>
    </apply>
   </math>
   <message>
    <p xmlns="http://www.w3.org/1999/xhtml"> Warning: Species concentration ADP_l is out of the soft bounds. </p>
   </message>
  </constraint> 
  <constraint>
   <math xmlns="http://www.w3.org/1998/Math/MathML">
    <apply>
    <and/>
    <apply> <lt/> <cn> 0.000092 </cn> <ci> ADP_m </ci> </apply>
    <apply> <lt/> <ci> ADP_m </ci> <cn> 0.000172 </cn> </apply>
    </apply>
   </math>
   <message>
    <p xmlns="http://www.w3.org/1999/xhtml"> Error: Species concentration ADP_m is out of the hard bounds. </p>
   </message>
  </constraint> 
  <constraint>
   <math xmlns="http://www.w3.org/1998/Math/MathML">
    <apply>
    <and/>
    <apply> <lt/> <cn> 0.000112 </cn> <ci> ADP_m </ci> </apply>
    <apply> <lt/> <ci> ADP_m </ci> <cn> 0.000152 </cn> </apply>
    </apply>
   </math>
   <message>
    <p xmlns="http://www.w3.org/1999/xhtml"> Warning: Species concentration ADP_m is out of the soft bounds. </p>
   </message>
  </constraint> 
  <constraint>
   <math xmlns="http://www.w3.org/1998/Math/MathML">
    <apply>
    <and/>
    <apply> <lt/> <cn> 0.000092 </cn> <ci> ADP_p </ci> </apply>
    <apply> <lt/> <ci> ADP_p </ci> <cn> 0.000172 </cn> </apply>
    </apply>
   </math>
   <message>
    <p xmlns="http://www.w3.org/1999/xhtml"> Error: Species concentration ADP_p is out of the hard bounds. </p>
   </message>
  </constraint> 
  <constraint>
   <math xmlns="http://www.w3.org/1998/Math/MathML">
    <apply>
    <and/>
    <apply> <lt/> <cn> 0.000112 </cn> <ci> ADP_p </ci> </apply>
    <apply> <lt/> <ci> ADP_p </ci> <cn> 0.000152 </cn> </apply>
    </apply>
   </math>
   <message>
    <p xmlns="http://www.w3.org/1999/xhtml"> Warning: Species concentration ADP_p is out of the soft bounds. </p>
   </message>
  </constraint> 
  <constraint>
   <math xmlns="http://www.w3.org/1998/Math/MathML">
    <apply>
    <and/>
    <apply> <lt/> <cn> 0.0085 </cn> <ci> Pi_r </ci> </apply>
    <apply> <lt/> <ci> Pi_r </ci> <cn> 0.0145 </cn> </apply>
    </apply>
   </math>
   <message>
    <p xmlns="http://www.w3.org/1999/xhtml"> Error: Species concentration Pi_r is out of the hard bounds. </p>
   </message>
  </constraint> 
  <constraint>
   <math xmlns="http://www.w3.org/1998/Math/MathML">
    <apply>
    <and/>
    <apply> <lt/> <cn> 0.0095 </cn> <ci> Pi_r </ci> </apply>
    <apply> <lt/> <ci> Pi_r </ci> <cn> 0.0125 </cn> </apply>
    </apply>
   </math>
   <message>
    <p xmlns="http://www.w3.org/1999/xhtml"> Warning: Species concentration Pi_r is out of the soft bounds. </p>
   </message>
  </constraint> 
  <constraint>
   <math xmlns="http://www.w3.org/1998/Math/MathML">
    <apply>
    <and/>
    <apply> <lt/> <cn> 0.0085 </cn> <ci> Pi_c </ci> </apply>
    <apply> <lt/> <ci> Pi_c </ci> <cn> 0.0145 </cn> </apply>
    </apply>
   </math>
   <message>
    <p xmlns="http://www.w3.org/1999/xhtml"> Error: Species concentration Pi_c is out of the hard bounds. </p>
   </message>
  </constraint> 
  <constraint>
   <math xmlns="http://www.w3.org/1998/Math/MathML">
    <apply>
    <and/>
    <apply> <lt/> <cn> 0.0095 </cn> <ci> Pi_c </ci> </apply>
    <apply> <lt/> <ci> Pi_c </ci> <cn> 0.0125 </cn> </apply>
    </apply>
   </math>
   <message>
    <p xmlns="http://www.w3.org/1999/xhtml"> Warning: Species concentration Pi_c is out of the soft bounds. </p>
   </message>
  </constraint> 
  <constraint>
   <math xmlns="http://www.w3.org/1998/Math/MathML">
    <apply>
    <and/>
    <apply> <lt/> <cn> 0.0001 </cn> <ci> Pi_s </ci> </apply>
    <apply> <lt/> <ci> Pi_s </ci> <cn> 0.056 </cn> </apply>
    </apply>
   </math>
   <message>
    <p xmlns="http://www.w3.org/1999/xhtml"> Error: Species concentration Pi_s is out of the hard bounds. </p>
   </message>
  </constraint> 
  <constraint>
   <math xmlns="http://www.w3.org/1998/Math/MathML">
    <apply>
    <and/>
    <apply> <lt/> <cn> 0.056 </cn> <ci> Pi_s </ci> </apply>
    <apply> <lt/> <ci> Pi_s </ci> <cn> 0.056 </cn> </apply>
    </apply>
   </math>
   <message>
    <p xmlns="http://www.w3.org/1999/xhtml"> Warning: Species concentration Pi_s is out of the soft bounds. </p>
   </message>
  </constraint> 
  <constraint>
   <math xmlns="http://www.w3.org/1998/Math/MathML">
    <apply>
    <and/>
    <apply> <lt/> <cn> 0.0085 </cn> <ci> Pi_l </ci> </apply>
    <apply> <lt/> <ci> Pi_l </ci> <cn> 0.0145 </cn> </apply>
    </apply>
   </math>
   <message>
    <p xmlns="http://www.w3.org/1999/xhtml"> Error: Species concentration Pi_l is out of the hard bounds. </p>
   </message>
  </constraint> 
  <constraint>
   <math xmlns="http://www.w3.org/1998/Math/MathML">
    <apply>
    <and/>
    <apply> <lt/> <cn> 0.0095 </cn> <ci> Pi_l </ci> </apply>
    <apply> <lt/> <ci> Pi_l </ci> <cn> 0.0125 </cn> </apply>
    </apply>
   </math>
   <message>
    <p xmlns="http://www.w3.org/1999/xhtml"> Warning: Species concentration Pi_l is out of the soft bounds. </p>
   </message>
  </constraint> 
  <constraint>
   <math xmlns="http://www.w3.org/1998/Math/MathML">
    <apply>
    <and/>
    <apply> <lt/> <cn> 0.0085 </cn> <ci> Pi_m </ci> </apply>
    <apply> <lt/> <ci> Pi_m </ci> <cn> 0.0145 </cn> </apply>
    </apply>
   </math>
   <message>
    <p xmlns="http://www.w3.org/1999/xhtml"> Error: Species concentration Pi_m is out of the hard bounds. </p>
   </message>
  </constraint> 
  <constraint>
   <math xmlns="http://www.w3.org/1998/Math/MathML">
    <apply>
    <and/>
    <apply> <lt/> <cn> 0.0095 </cn> <ci> Pi_m </ci> </apply>
    <apply> <lt/> <ci> Pi_m </ci> <cn> 0.0125 </cn> </apply>
    </apply>
   </math>
   <message>
    <p xmlns="http://www.w3.org/1999/xhtml"> Warning: Species concentration Pi_m is out of the soft bounds. </p>
   </message>
  </constraint> 
  <constraint>
   <math xmlns="http://www.w3.org/1998/Math/MathML">
    <apply>
    <and/>
    <apply> <lt/> <cn> 0.0085 </cn> <ci> Pi_p </ci> </apply>
    <apply> <lt/> <ci> Pi_p </ci> <cn> 0.0145 </cn> </apply>
    </apply>
   </math>
   <message>
    <p xmlns="http://www.w3.org/1999/xhtml"> Error: Species concentration Pi_p is out of the hard bounds. </p>
   </message>
  </constraint> 
  <constraint>
   <math xmlns="http://www.w3.org/1998/Math/MathML">
    <apply>
    <and/>
    <apply> <lt/> <cn> 0.0095 </cn> <ci> Pi_p </ci> </apply>
    <apply> <lt/> <ci> Pi_p </ci> <cn> 0.0125 </cn> </apply>
    </apply>
   </math>
   <message>
    <p xmlns="http://www.w3.org/1999/xhtml"> Warning: Species concentration Pi_p is out of the soft bounds. </p>
   </message>
  </constraint> 
  <constraint>
   <math xmlns="http://www.w3.org/1998/Math/MathML">
    <apply>
    <and/>
    <apply> <lt/> <cn> 1e-07 </cn> <ci> CoA_r </ci> </apply>
    <apply> <lt/> <ci> CoA_r </ci> <cn> 0.002 </cn> </apply>
    </apply>
   </math>
   <message>
    <p xmlns="http://www.w3.org/1999/xhtml"> Error: Species concentration CoA_r is out of the hard bounds. </p>
   </message>
  </constraint> 
  <constraint>
   <math xmlns="http://www.w3.org/1998/Math/MathML">
    <apply>
    <and/>
    <apply> <lt/> <cn> 2e-05 </cn> <ci> CoA_r </ci> </apply>
    <apply> <lt/> <ci> CoA_r </ci> <cn> 0.0005 </cn> </apply>
    </apply>
   </math>
   <message>
    <p xmlns="http://www.w3.org/1999/xhtml"> Warning: Species concentration CoA_r is out of the soft bounds. </p>
   </message>
  </constraint> 
  <constraint>
   <math xmlns="http://www.w3.org/1998/Math/MathML">
    <apply>
    <and/>
    <apply> <lt/> <cn> 1e-07 </cn> <ci> CoA_c </ci> </apply>
    <apply> <lt/> <ci> CoA_c </ci> <cn> 0.002 </cn> </apply>
    </apply>
   </math>
   <message>
    <p xmlns="http://www.w3.org/1999/xhtml"> Error: Species concentration CoA_c is out of the hard bounds. </p>
   </message>
  </constraint> 
  <constraint>
   <math xmlns="http://www.w3.org/1998/Math/MathML">
    <apply>
    <and/>
    <apply> <lt/> <cn> 2e-05 </cn> <ci> CoA_c </ci> </apply>
    <apply> <lt/> <ci> CoA_c </ci> <cn> 0.0005 </cn> </apply>
    </apply>
   </math>
   <message>
    <p xmlns="http://www.w3.org/1999/xhtml"> Warning: Species concentration CoA_c is out of the soft bounds. </p>
   </message>
  </constraint> 
  <constraint>
   <math xmlns="http://www.w3.org/1998/Math/MathML">
    <apply>
    <and/>
    <apply> <lt/> <cn> 1e-07 </cn> <ci> CoA_m </ci> </apply>
    <apply> <lt/> <ci> CoA_m </ci> <cn> 0.002 </cn> </apply>
    </apply>
   </math>
   <message>
    <p xmlns="http://www.w3.org/1999/xhtml"> Error: Species concentration CoA_m is out of the hard bounds. </p>
   </message>
  </constraint> 
  <constraint>
   <math xmlns="http://www.w3.org/1998/Math/MathML">
    <apply>
    <and/>
    <apply> <lt/> <cn> 2e-05 </cn> <ci> CoA_m </ci> </apply>
    <apply> <lt/> <ci> CoA_m </ci> <cn> 0.0005 </cn> </apply>
    </apply>
   </math>
   <message>
    <p xmlns="http://www.w3.org/1999/xhtml"> Warning: Species concentration CoA_m is out of the soft bounds. </p>
   </message>
  </constraint> 
  <constraint>
   <math xmlns="http://www.w3.org/1998/Math/MathML">
    <apply>
    <and/>
    <apply> <lt/> <cn> 1e-07 </cn> <ci> CoA_p </ci> </apply>
    <apply> <lt/> <ci> CoA_p </ci> <cn> 0.002 </cn> </apply>
    </apply>
   </math>
   <message>
    <p xmlns="http://www.w3.org/1999/xhtml"> Error: Species concentration CoA_p is out of the hard bounds. </p>
   </message>
  </constraint> 
  <constraint>
   <math xmlns="http://www.w3.org/1998/Math/MathML">
    <apply>
    <and/>
    <apply> <lt/> <cn> 2e-05 </cn> <ci> CoA_p </ci> </apply>
    <apply> <lt/> <ci> CoA_p </ci> <cn> 0.0005 </cn> </apply>
    </apply>
   </math>
   <message>
    <p xmlns="http://www.w3.org/1999/xhtml"> Warning: Species concentration CoA_p is out of the soft bounds. </p>
   </message>
  </constraint> 
  <constraint>
   <math xmlns="http://www.w3.org/1998/Math/MathML">
    <apply>
    <and/>
    <apply> <lt/> <cn> 0.01 </cn> <ci> CO2_r </ci> </apply>
    <apply> <lt/> <ci> CO2_r </ci> <cn> 0.04 </cn> </apply>
    </apply>
   </math>
   <message>
    <p xmlns="http://www.w3.org/1999/xhtml"> Error: Species concentration CO2_r is out of the hard bounds. </p>
   </message>
  </constraint> 
  <constraint>
   <math xmlns="http://www.w3.org/1998/Math/MathML">
    <apply>
    <and/>
    <apply> <lt/> <cn> 0.015 </cn> <ci> CO2_r </ci> </apply>
    <apply> <lt/> <ci> CO2_r </ci> <cn> 0.035 </cn> </apply>
    </apply>
   </math>
   <message>
    <p xmlns="http://www.w3.org/1999/xhtml"> Warning: Species concentration CO2_r is out of the soft bounds. </p>
   </message>
  </constraint> 
  <constraint>
   <math xmlns="http://www.w3.org/1998/Math/MathML">
    <apply>
    <and/>
    <apply> <lt/> <cn> 0.01 </cn> <ci> CO2_b </ci> </apply>
    <apply> <lt/> <ci> CO2_b </ci> <cn> 0.04 </cn> </apply>
    </apply>
   </math>
   <message>
    <p xmlns="http://www.w3.org/1999/xhtml"> Error: Species concentration CO2_b is out of the hard bounds. </p>
   </message>
  </constraint> 
  <constraint>
   <math xmlns="http://www.w3.org/1998/Math/MathML">
    <apply>
    <and/>
    <apply> <lt/> <cn> 0.015 </cn> <ci> CO2_b </ci> </apply>
    <apply> <lt/> <ci> CO2_b </ci> <cn> 0.035 </cn> </apply>
    </apply>
   </math>
   <message>
    <p xmlns="http://www.w3.org/1999/xhtml"> Warning: Species concentration CO2_b is out of the soft bounds. </p>
   </message>
  </constraint> 
  <constraint>
   <math xmlns="http://www.w3.org/1998/Math/MathML">
    <apply>
    <and/>
    <apply> <lt/> <cn> 0.01 </cn> <ci> CO2_c </ci> </apply>
    <apply> <lt/> <ci> CO2_c </ci> <cn> 0.04 </cn> </apply>
    </apply>
   </math>
   <message>
    <p xmlns="http://www.w3.org/1999/xhtml"> Error: Species concentration CO2_c is out of the hard bounds. </p>
   </message>
  </constraint> 
  <constraint>
   <math xmlns="http://www.w3.org/1998/Math/MathML">
    <apply>
    <and/>
    <apply> <lt/> <cn> 0.015 </cn> <ci> CO2_c </ci> </apply>
    <apply> <lt/> <ci> CO2_c </ci> <cn> 0.035 </cn> </apply>
    </apply>
   </math>
   <message>
    <p xmlns="http://www.w3.org/1999/xhtml"> Warning: Species concentration CO2_c is out of the soft bounds. </p>
   </message>
  </constraint> 
  <constraint>
   <math xmlns="http://www.w3.org/1998/Math/MathML">
    <apply>
    <and/>
    <apply> <lt/> <cn> 0.01 </cn> <ci> CO2_s </ci> </apply>
    <apply> <lt/> <ci> CO2_s </ci> <cn> 0.04 </cn> </apply>
    </apply>
   </math>
   <message>
    <p xmlns="http://www.w3.org/1999/xhtml"> Error: Species concentration CO2_s is out of the hard bounds. </p>
   </message>
  </constraint> 
  <constraint>
   <math xmlns="http://www.w3.org/1998/Math/MathML">
    <apply>
    <and/>
    <apply> <lt/> <cn> 0.015 </cn> <ci> CO2_s </ci> </apply>
    <apply> <lt/> <ci> CO2_s </ci> <cn> 0.035 </cn> </apply>
    </apply>
   </math>
   <message>
    <p xmlns="http://www.w3.org/1999/xhtml"> Warning: Species concentration CO2_s is out of the soft bounds. </p>
   </message>
  </constraint> 
  <constraint>
   <math xmlns="http://www.w3.org/1998/Math/MathML">
    <apply>
    <and/>
    <apply> <lt/> <cn> 0.01 </cn> <ci> CO2_m </ci> </apply>
    <apply> <lt/> <ci> CO2_m </ci> <cn> 0.04 </cn> </apply>
    </apply>
   </math>
   <message>
    <p xmlns="http://www.w3.org/1999/xhtml"> Error: Species concentration CO2_m is out of the hard bounds. </p>
   </message>
  </constraint> 
  <constraint>
   <math xmlns="http://www.w3.org/1998/Math/MathML">
    <apply>
    <and/>
    <apply> <lt/> <cn> 0.015 </cn> <ci> CO2_m </ci> </apply>
    <apply> <lt/> <ci> CO2_m </ci> <cn> 0.035 </cn> </apply>
    </apply>
   </math>
   <message>
    <p xmlns="http://www.w3.org/1999/xhtml"> Warning: Species concentration CO2_m is out of the soft bounds. </p>
   </message>
  </constraint> 
  <constraint>
   <math xmlns="http://www.w3.org/1998/Math/MathML">
    <apply>
    <and/>
    <apply> <lt/> <cn> 0.01 </cn> <ci> CO2_p </ci> </apply>
    <apply> <lt/> <ci> CO2_p </ci> <cn> 0.04 </cn> </apply>
    </apply>
   </math>
   <message>
    <p xmlns="http://www.w3.org/1999/xhtml"> Error: Species concentration CO2_p is out of the hard bounds. </p>
   </message>
  </constraint> 
  <constraint>
   <math xmlns="http://www.w3.org/1998/Math/MathML">
    <apply>
    <and/>
    <apply> <lt/> <cn> 0.015 </cn> <ci> CO2_p </ci> </apply>
    <apply> <lt/> <ci> CO2_p </ci> <cn> 0.035 </cn> </apply>
    </apply>
   </math>
   <message>
    <p xmlns="http://www.w3.org/1999/xhtml"> Warning: Species concentration CO2_p is out of the soft bounds. </p>
   </message>
  </constraint> 
  <constraint>
   <math xmlns="http://www.w3.org/1998/Math/MathML">
    <apply>
    <and/>
    <apply> <lt/> <cn> 1e-09 </cn> <ci> PPi_r </ci> </apply>
    <apply> <lt/> <ci> PPi_r </ci> <cn> 100e-9 </cn> </apply>
    </apply>
   </math>
   <message>
    <p xmlns="http://www.w3.org/1999/xhtml"> Error: Species concentration PPi_r is out of the hard bounds. </p>
   </message>
  </constraint> 
  <constraint>
   <math xmlns="http://www.w3.org/1998/Math/MathML">
    <apply>
    <and/>
    <apply> <lt/> <cn> 10e-9 </cn> <ci> PPi_r </ci> </apply>
    <apply> <lt/> <ci> PPi_r </ci> <cn> 100e-9 </cn> </apply>
    </apply>
   </math>
   <message>
    <p xmlns="http://www.w3.org/1999/xhtml"> Warning: Species concentration PPi_r is out of the soft bounds. </p>
   </message>
  </constraint> 
  <constraint>
   <math xmlns="http://www.w3.org/1998/Math/MathML">
    <apply>
    <and/>
    <apply> <lt/> <cn> 1e-09 </cn> <ci> PPi_c </ci> </apply>
    <apply> <lt/> <ci> PPi_c </ci> <cn> 100e-9 </cn> </apply>
    </apply>
   </math>
   <message>
    <p xmlns="http://www.w3.org/1999/xhtml"> Error: Species concentration PPi_c is out of the hard bounds. </p>
   </message>
  </constraint> 
  <constraint>
   <math xmlns="http://www.w3.org/1998/Math/MathML">
    <apply>
    <and/>
    <apply> <lt/> <cn> 10e-9 </cn> <ci> PPi_c </ci> </apply>
    <apply> <lt/> <ci> PPi_c </ci> <cn> 100e-9 </cn> </apply>
    </apply>
   </math>
   <message>
    <p xmlns="http://www.w3.org/1999/xhtml"> Warning: Species concentration PPi_c is out of the soft bounds. </p>
   </message>
  </constraint> 
  <constraint>
   <math xmlns="http://www.w3.org/1998/Math/MathML">
    <apply>
    <and/>
    <apply> <lt/> <cn> 1e-09 </cn> <ci> PPi_s </ci> </apply>
    <apply> <lt/> <ci> PPi_s </ci> <cn> 100e-9 </cn> </apply>
    </apply>
   </math>
   <message>
    <p xmlns="http://www.w3.org/1999/xhtml"> Error: Species concentration PPi_s is out of the hard bounds. </p>
   </message>
  </constraint> 
  <constraint>
   <math xmlns="http://www.w3.org/1998/Math/MathML">
    <apply>
    <and/>
    <apply> <lt/> <cn> 10e-9 </cn> <ci> PPi_s </ci> </apply>
    <apply> <lt/> <ci> PPi_s </ci> <cn> 100e-9 </cn> </apply>
    </apply>
   </math>
   <message>
    <p xmlns="http://www.w3.org/1999/xhtml"> Warning: Species concentration PPi_s is out of the soft bounds. </p>
   </message>
  </constraint> 
  <constraint>
   <math xmlns="http://www.w3.org/1998/Math/MathML">
    <apply>
    <and/>
    <apply> <lt/> <cn> 1e-09 </cn> <ci> PPi_m </ci> </apply>
    <apply> <lt/> <ci> PPi_m </ci> <cn> 100e-9 </cn> </apply>
    </apply>
   </math>
   <message>
    <p xmlns="http://www.w3.org/1999/xhtml"> Error: Species concentration PPi_m is out of the hard bounds. </p>
   </message>
  </constraint> 
  <constraint>
   <math xmlns="http://www.w3.org/1998/Math/MathML">
    <apply>
    <and/>
    <apply> <lt/> <cn> 10e-9 </cn> <ci> PPi_m </ci> </apply>
    <apply> <lt/> <ci> PPi_m </ci> <cn> 100e-9 </cn> </apply>
    </apply>
   </math>
   <message>
    <p xmlns="http://www.w3.org/1999/xhtml"> Warning: Species concentration PPi_m is out of the soft bounds. </p>
   </message>
  </constraint> 
  <constraint>
   <math xmlns="http://www.w3.org/1998/Math/MathML">
    <apply>
    <and/>
    <apply> <lt/> <cn> 1e-09 </cn> <ci> PPi_n </ci> </apply>
    <apply> <lt/> <ci> PPi_n </ci> <cn> 100e-9 </cn> </apply>
    </apply>
   </math>
   <message>
    <p xmlns="http://www.w3.org/1999/xhtml"> Error: Species concentration PPi_n is out of the hard bounds. </p>
   </message>
  </constraint> 
  <constraint>
   <math xmlns="http://www.w3.org/1998/Math/MathML">
    <apply>
    <and/>
    <apply> <lt/> <cn> 10e-9 </cn> <ci> PPi_n </ci> </apply>
    <apply> <lt/> <ci> PPi_n </ci> <cn> 100e-9 </cn> </apply>
    </apply>
   </math>
   <message>
    <p xmlns="http://www.w3.org/1999/xhtml"> Warning: Species concentration PPi_n is out of the soft bounds. </p>
   </message>
  </constraint> 
  <constraint>
   <math xmlns="http://www.w3.org/1998/Math/MathML">
    <apply>
    <and/>
    <apply> <lt/> <cn> 1e-09 </cn> <ci> PPi_p </ci> </apply>
    <apply> <lt/> <ci> PPi_p </ci> <cn> 100e-9 </cn> </apply>
    </apply>
   </math>
   <message>
    <p xmlns="http://www.w3.org/1999/xhtml"> Error: Species concentration PPi_p is out of the hard bounds. </p>
   </message>
  </constraint> 
  <constraint>
   <math xmlns="http://www.w3.org/1998/Math/MathML">
    <apply>
    <and/>
    <apply> <lt/> <cn> 10e-9 </cn> <ci> PPi_p </ci> </apply>
    <apply> <lt/> <ci> PPi_p </ci> <cn> 100e-9 </cn> </apply>
    </apply>
   </math>
   <message>
    <p xmlns="http://www.w3.org/1999/xhtml"> Warning: Species concentration PPi_p is out of the soft bounds. </p>
   </message>
  </constraint> 
  <constraint>
   <math xmlns="http://www.w3.org/1998/Math/MathML">
    <apply>
    <and/>
    <apply> <lt/> <cn> 1e-06 </cn> <ci> NH3_c </ci> </apply>
    <apply> <lt/> <ci> NH3_c </ci> <cn> 0.1 </cn> </apply>
    </apply>
   </math>
   <message>
    <p xmlns="http://www.w3.org/1999/xhtml"> Error: Species concentration NH3_c is out of the hard bounds. </p>
   </message>
  </constraint> 
  <constraint>
   <math xmlns="http://www.w3.org/1998/Math/MathML">
    <apply>
    <and/>
    <apply> <lt/> <cn> 5e-05 </cn> <ci> NH3_c </ci> </apply>
    <apply> <lt/> <ci> NH3_c </ci> <cn> 0.01 </cn> </apply>
    </apply>
   </math>
   <message>
    <p xmlns="http://www.w3.org/1999/xhtml"> Warning: Species concentration NH3_c is out of the soft bounds. </p>
   </message>
  </constraint> 
  <constraint>
   <math xmlns="http://www.w3.org/1998/Math/MathML">
    <apply>
    <and/>
    <apply> <lt/> <cn> 1e-06 </cn> <ci> NH3_s </ci> </apply>
    <apply> <lt/> <ci> NH3_s </ci> <cn> 0.2 </cn> </apply>
    </apply>
   </math>
   <message>
    <p xmlns="http://www.w3.org/1999/xhtml"> Error: Species concentration NH3_s is out of the hard bounds. </p>
   </message>
  </constraint> 
  <constraint>
   <math xmlns="http://www.w3.org/1998/Math/MathML">
    <apply>
    <and/>
    <apply> <lt/> <cn> 5e-05 </cn> <ci> NH3_s </ci> </apply>
    <apply> <lt/> <ci> NH3_s </ci> <cn> 0.05 </cn> </apply>
    </apply>
   </math>
   <message>
    <p xmlns="http://www.w3.org/1999/xhtml"> Warning: Species concentration NH3_s is out of the soft bounds. </p>
   </message>
  </constraint> 
  <constraint>
   <math xmlns="http://www.w3.org/1998/Math/MathML">
    <apply>
    <and/>
    <apply> <lt/> <cn> 1e-06 </cn> <ci> NH3_m </ci> </apply>
    <apply> <lt/> <ci> NH3_m </ci> <cn> 0.1 </cn> </apply>
    </apply>
   </math>
   <message>
    <p xmlns="http://www.w3.org/1999/xhtml"> Error: Species concentration NH3_m is out of the hard bounds. </p>
   </message>
  </constraint> 
  <constraint>
   <math xmlns="http://www.w3.org/1998/Math/MathML">
    <apply>
    <and/>
    <apply> <lt/> <cn> 5e-05 </cn> <ci> NH3_m </ci> </apply>
    <apply> <lt/> <ci> NH3_m </ci> <cn> 0.01 </cn> </apply>
    </apply>
   </math>
   <message>
    <p xmlns="http://www.w3.org/1999/xhtml"> Warning: Species concentration NH3_m is out of the soft bounds. </p>
   </message>
  </constraint> 
  <constraint>
   <math xmlns="http://www.w3.org/1998/Math/MathML">
    <apply>
    <and/>
    <apply> <lt/> <cn> 1e-07 </cn> <ci> UDP_r </ci> </apply>
    <apply> <lt/> <ci> UDP_r </ci> <cn> 0.002 </cn> </apply>
    </apply>
   </math>
   <message>
    <p xmlns="http://www.w3.org/1999/xhtml"> Error: Species concentration UDP_r is out of the hard bounds. </p>
   </message>
  </constraint> 
  <constraint>
   <math xmlns="http://www.w3.org/1998/Math/MathML">
    <apply>
    <and/>
    <apply> <lt/> <cn> 2e-05 </cn> <ci> UDP_r </ci> </apply>
    <apply> <lt/> <ci> UDP_r </ci> <cn> 0.0005 </cn> </apply>
    </apply>
   </math>
   <message>
    <p xmlns="http://www.w3.org/1999/xhtml"> Warning: Species concentration UDP_r is out of the soft bounds. </p>
   </message>
  </constraint> 
  <constraint>
   <math xmlns="http://www.w3.org/1998/Math/MathML">
    <apply>
    <and/>
    <apply> <lt/> <cn> 1e-07 </cn> <ci> UDP_c </ci> </apply>
    <apply> <lt/> <ci> UDP_c </ci> <cn> 0.002 </cn> </apply>
    </apply>
   </math>
   <message>
    <p xmlns="http://www.w3.org/1999/xhtml"> Error: Species concentration UDP_c is out of the hard bounds. </p>
   </message>
  </constraint> 
  <constraint>
   <math xmlns="http://www.w3.org/1998/Math/MathML">
    <apply>
    <and/>
    <apply> <lt/> <cn> 2e-05 </cn> <ci> UDP_c </ci> </apply>
    <apply> <lt/> <ci> UDP_c </ci> <cn> 0.0005 </cn> </apply>
    </apply>
   </math>
   <message>
    <p xmlns="http://www.w3.org/1999/xhtml"> Warning: Species concentration UDP_c is out of the soft bounds. </p>
   </message>
  </constraint> 
  <constraint>
   <math xmlns="http://www.w3.org/1998/Math/MathML">
    <apply>
    <and/>
    <apply> <lt/> <cn> 1e-07 </cn> <ci> UDP_s </ci> </apply>
    <apply> <lt/> <ci> UDP_s </ci> <cn> 0.002 </cn> </apply>
    </apply>
   </math>
   <message>
    <p xmlns="http://www.w3.org/1999/xhtml"> Error: Species concentration UDP_s is out of the hard bounds. </p>
   </message>
  </constraint> 
  <constraint>
   <math xmlns="http://www.w3.org/1998/Math/MathML">
    <apply>
    <and/>
    <apply> <lt/> <cn> 2e-05 </cn> <ci> UDP_s </ci> </apply>
    <apply> <lt/> <ci> UDP_s </ci> <cn> 0.0005 </cn> </apply>
    </apply>
   </math>
   <message>
    <p xmlns="http://www.w3.org/1999/xhtml"> Warning: Species concentration UDP_s is out of the soft bounds. </p>
   </message>
  </constraint> 
  <constraint>
   <math xmlns="http://www.w3.org/1998/Math/MathML">
    <apply>
    <and/>
    <apply> <lt/> <cn> 1e-07 </cn> <ci> FAD_c </ci> </apply>
    <apply> <lt/> <ci> FAD_c </ci> <cn> 0.002 </cn> </apply>
    </apply>
   </math>
   <message>
    <p xmlns="http://www.w3.org/1999/xhtml"> Error: Species concentration FAD_c is out of the hard bounds. </p>
   </message>
  </constraint> 
  <constraint>
   <math xmlns="http://www.w3.org/1998/Math/MathML">
    <apply>
    <and/>
    <apply> <lt/> <cn> 2e-05 </cn> <ci> FAD_c </ci> </apply>
    <apply> <lt/> <ci> FAD_c </ci> <cn> 0.0005 </cn> </apply>
    </apply>
   </math>
   <message>
    <p xmlns="http://www.w3.org/1999/xhtml"> Warning: Species concentration FAD_c is out of the soft bounds. </p>
   </message>
  </constraint> 
  <constraint>
   <math xmlns="http://www.w3.org/1998/Math/MathML">
    <apply>
    <and/>
    <apply> <lt/> <cn> 1e-07 </cn> <ci> FAD_s </ci> </apply>
    <apply> <lt/> <ci> FAD_s </ci> <cn> 0.002 </cn> </apply>
    </apply>
   </math>
   <message>
    <p xmlns="http://www.w3.org/1999/xhtml"> Error: Species concentration FAD_s is out of the hard bounds. </p>
   </message>
  </constraint> 
  <constraint>
   <math xmlns="http://www.w3.org/1998/Math/MathML">
    <apply>
    <and/>
    <apply> <lt/> <cn> 2e-05 </cn> <ci> FAD_s </ci> </apply>
    <apply> <lt/> <ci> FAD_s </ci> <cn> 0.0005 </cn> </apply>
    </apply>
   </math>
   <message>
    <p xmlns="http://www.w3.org/1999/xhtml"> Warning: Species concentration FAD_s is out of the soft bounds. </p>
   </message>
  </constraint> 
  <constraint>
   <math xmlns="http://www.w3.org/1998/Math/MathML">
    <apply>
    <and/>
    <apply> <lt/> <cn> 1e-07 </cn> <ci> FAD_m </ci> </apply>
    <apply> <lt/> <ci> FAD_m </ci> <cn> 0.002 </cn> </apply>
    </apply>
   </math>
   <message>
    <p xmlns="http://www.w3.org/1999/xhtml"> Error: Species concentration FAD_m is out of the hard bounds. </p>
   </message>
  </constraint> 
  <constraint>
   <math xmlns="http://www.w3.org/1998/Math/MathML">
    <apply>
    <and/>
    <apply> <lt/> <cn> 2e-05 </cn> <ci> FAD_m </ci> </apply>
    <apply> <lt/> <ci> FAD_m </ci> <cn> 0.0005 </cn> </apply>
    </apply>
   </math>
   <message>
    <p xmlns="http://www.w3.org/1999/xhtml"> Warning: Species concentration FAD_m is out of the soft bounds. </p>
   </message>
  </constraint> 
  <constraint>
   <math xmlns="http://www.w3.org/1998/Math/MathML">
    <apply>
    <and/>
    <apply> <lt/> <cn> 1e-07 </cn> <ci> Pyridoxal-P_c </ci> </apply>
    <apply> <lt/> <ci> Pyridoxal-P_c </ci> <cn> 0.002 </cn> </apply>
    </apply>
   </math>
   <message>
    <p xmlns="http://www.w3.org/1999/xhtml"> Error: Species concentration Pyridoxal-P_c is out of the hard bounds. </p>
   </message>
  </constraint> 
  <constraint>
   <math xmlns="http://www.w3.org/1998/Math/MathML">
    <apply>
    <and/>
    <apply> <lt/> <cn> 2e-05 </cn> <ci> Pyridoxal-P_c </ci> </apply>
    <apply> <lt/> <ci> Pyridoxal-P_c </ci> <cn> 0.0005 </cn> </apply>
    </apply>
   </math>
   <message>
    <p xmlns="http://www.w3.org/1999/xhtml"> Warning: Species concentration Pyridoxal-P_c is out of the soft bounds. </p>
   </message>
  </constraint> 
  <constraint>
   <math xmlns="http://www.w3.org/1998/Math/MathML">
    <apply>
    <and/>
    <apply> <lt/> <cn> 1e-07 </cn> <ci> Pyridoxal-P_s </ci> </apply>
    <apply> <lt/> <ci> Pyridoxal-P_s </ci> <cn> 0.002 </cn> </apply>
    </apply>
   </math>
   <message>
    <p xmlns="http://www.w3.org/1999/xhtml"> Error: Species concentration Pyridoxal-P_s is out of the hard bounds. </p>
   </message>
  </constraint> 
  <constraint>
   <math xmlns="http://www.w3.org/1998/Math/MathML">
    <apply>
    <and/>
    <apply> <lt/> <cn> 2e-05 </cn> <ci> Pyridoxal-P_s </ci> </apply>
    <apply> <lt/> <ci> Pyridoxal-P_s </ci> <cn> 0.0005 </cn> </apply>
    </apply>
   </math>
   <message>
    <p xmlns="http://www.w3.org/1999/xhtml"> Warning: Species concentration Pyridoxal-P_s is out of the soft bounds. </p>
   </message>
  </constraint> 
  <constraint>
   <math xmlns="http://www.w3.org/1998/Math/MathML">
    <apply>
    <and/>
    <apply> <lt/> <cn> 1e-07 </cn> <ci> SAM_c </ci> </apply>
    <apply> <lt/> <ci> SAM_c </ci> <cn> 0.002 </cn> </apply>
    </apply>
   </math>
   <message>
    <p xmlns="http://www.w3.org/1999/xhtml"> Error: Species concentration SAM_c is out of the hard bounds. </p>
   </message>
  </constraint> 
  <constraint>
   <math xmlns="http://www.w3.org/1998/Math/MathML">
    <apply>
    <and/>
    <apply> <lt/> <cn> 2e-05 </cn> <ci> SAM_c </ci> </apply>
    <apply> <lt/> <ci> SAM_c </ci> <cn> 0.0005 </cn> </apply>
    </apply>
   </math>
   <message>
    <p xmlns="http://www.w3.org/1999/xhtml"> Warning: Species concentration SAM_c is out of the soft bounds. </p>
   </message>
  </constraint> 
  <constraint>
   <math xmlns="http://www.w3.org/1998/Math/MathML">
    <apply>
    <and/>
    <apply> <lt/> <cn> 1e-06 </cn> <ci> AMP_r </ci> </apply>
    <apply> <lt/> <ci> AMP_r </ci> <cn> 0.01 </cn> </apply>
    </apply>
   </math>
   <message>
    <p xmlns="http://www.w3.org/1999/xhtml"> Error: Species concentration AMP_r is out of the hard bounds. </p>
   </message>
  </constraint> 
  <constraint>
   <math xmlns="http://www.w3.org/1998/Math/MathML">
    <apply>
    <and/>
    <apply> <lt/> <cn> 0.00001 </cn> <ci> AMP_r </ci> </apply>
    <apply> <lt/> <ci> AMP_r </ci> <cn> 0.001 </cn> </apply>
    </apply>
   </math>
   <message>
    <p xmlns="http://www.w3.org/1999/xhtml"> Warning: Species concentration AMP_r is out of the soft bounds. </p>
   </message>
  </constraint> 
  <constraint>
   <math xmlns="http://www.w3.org/1998/Math/MathML">
    <apply>
    <and/>
    <apply> <lt/> <cn> 1e-06 </cn> <ci> AMP_c </ci> </apply>
    <apply> <lt/> <ci> AMP_c </ci> <cn> 0.01 </cn> </apply>
    </apply>
   </math>
   <message>
    <p xmlns="http://www.w3.org/1999/xhtml"> Error: Species concentration AMP_c is out of the hard bounds. </p>
   </message>
  </constraint> 
  <constraint>
   <math xmlns="http://www.w3.org/1998/Math/MathML">
    <apply>
    <and/>
    <apply> <lt/> <cn> 0.00001 </cn> <ci> AMP_c </ci> </apply>
    <apply> <lt/> <ci> AMP_c </ci> <cn> 0.001 </cn> </apply>
    </apply>
   </math>
   <message>
    <p xmlns="http://www.w3.org/1999/xhtml"> Warning: Species concentration AMP_c is out of the soft bounds. </p>
   </message>
  </constraint> 
  <constraint>
   <math xmlns="http://www.w3.org/1998/Math/MathML">
    <apply>
    <and/>
    <apply> <lt/> <cn> 1e-06 </cn> <ci> AMP_s </ci> </apply>
    <apply> <lt/> <ci> AMP_s </ci> <cn> 0.01 </cn> </apply>
    </apply>
   </math>
   <message>
    <p xmlns="http://www.w3.org/1999/xhtml"> Error: Species concentration AMP_s is out of the hard bounds. </p>
   </message>
  </constraint> 
  <constraint>
   <math xmlns="http://www.w3.org/1998/Math/MathML">
    <apply>
    <and/>
    <apply> <lt/> <cn> 0.00001 </cn> <ci> AMP_s </ci> </apply>
    <apply> <lt/> <ci> AMP_s </ci> <cn> 0.001 </cn> </apply>
    </apply>
   </math>
   <message>
    <p xmlns="http://www.w3.org/1999/xhtml"> Warning: Species concentration AMP_s is out of the soft bounds. </p>
   </message>
  </constraint> 
  <constraint>
   <math xmlns="http://www.w3.org/1998/Math/MathML">
    <apply>
    <and/>
    <apply> <lt/> <cn> 1e-06 </cn> <ci> AMP_m </ci> </apply>
    <apply> <lt/> <ci> AMP_m </ci> <cn> 0.01 </cn> </apply>
    </apply>
   </math>
   <message>
    <p xmlns="http://www.w3.org/1999/xhtml"> Error: Species concentration AMP_m is out of the hard bounds. </p>
   </message>
  </constraint> 
  <constraint>
   <math xmlns="http://www.w3.org/1998/Math/MathML">
    <apply>
    <and/>
    <apply> <lt/> <cn> 0.00001 </cn> <ci> AMP_m </ci> </apply>
    <apply> <lt/> <ci> AMP_m </ci> <cn> 0.001 </cn> </apply>
    </apply>
   </math>
   <message>
    <p xmlns="http://www.w3.org/1999/xhtml"> Warning: Species concentration AMP_m is out of the soft bounds. </p>
   </message>
  </constraint> 
  <constraint>
   <math xmlns="http://www.w3.org/1998/Math/MathML">
    <apply>
    <and/>
    <apply> <lt/> <cn> 1e-06 </cn> <ci> AMP_p </ci> </apply>
    <apply> <lt/> <ci> AMP_p </ci> <cn> 0.01 </cn> </apply>
    </apply>
   </math>
   <message>
    <p xmlns="http://www.w3.org/1999/xhtml"> Error: Species concentration AMP_p is out of the hard bounds. </p>
   </message>
  </constraint> 
  <constraint>
   <math xmlns="http://www.w3.org/1998/Math/MathML">
    <apply>
    <and/>
    <apply> <lt/> <cn> 0.00001 </cn> <ci> AMP_p </ci> </apply>
    <apply> <lt/> <ci> AMP_p </ci> <cn> 0.001 </cn> </apply>
    </apply>
   </math>
   <message>
    <p xmlns="http://www.w3.org/1999/xhtml"> Warning: Species concentration AMP_p is out of the soft bounds. </p>
   </message>
  </constraint> 
  <constraint>
   <math xmlns="http://www.w3.org/1998/Math/MathML">
    <apply>
    <and/>
    <apply> <lt/> <cn> 1e-07 </cn> <ci> SAH_c </ci> </apply>
    <apply> <lt/> <ci> SAH_c </ci> <cn> 0.002 </cn> </apply>
    </apply>
   </math>
   <message>
    <p xmlns="http://www.w3.org/1999/xhtml"> Error: Species concentration SAH_c is out of the hard bounds. </p>
   </message>
  </constraint> 
  <constraint>
   <math xmlns="http://www.w3.org/1998/Math/MathML">
    <apply>
    <and/>
    <apply> <lt/> <cn> 2e-05 </cn> <ci> SAH_c </ci> </apply>
    <apply> <lt/> <ci> SAH_c </ci> <cn> 0.0005 </cn> </apply>
    </apply>
   </math>
   <message>
    <p xmlns="http://www.w3.org/1999/xhtml"> Warning: Species concentration SAH_c is out of the soft bounds. </p>
   </message>
  </constraint> 
  <constraint>
   <math xmlns="http://www.w3.org/1998/Math/MathML">
    <apply>
    <and/>
    <apply> <lt/> <cn> 1e-06 </cn> <ci> Pyruvate_c </ci> </apply>
    <apply> <lt/> <ci> Pyruvate_c </ci> <cn> 0.01 </cn> </apply>
    </apply>
   </math>
   <message>
    <p xmlns="http://www.w3.org/1999/xhtml"> Error: Species concentration Pyruvate_c is out of the hard bounds. </p>
   </message>
  </constraint> 
  <constraint>
   <math xmlns="http://www.w3.org/1998/Math/MathML">
    <apply>
    <and/>
    <apply> <lt/> <cn> 0.0001 </cn> <ci> Pyruvate_c </ci> </apply>
    <apply> <lt/> <ci> Pyruvate_c </ci> <cn> 0.003 </cn> </apply>
    </apply>
   </math>
   <message>
    <p xmlns="http://www.w3.org/1999/xhtml"> Warning: Species concentration Pyruvate_c is out of the soft bounds. </p>
   </message>
  </constraint> 
  <constraint>
   <math xmlns="http://www.w3.org/1998/Math/MathML">
    <apply>
    <and/>
    <apply> <lt/> <cn> 1e-06 </cn> <ci> Pyruvate_s </ci> </apply>
    <apply> <lt/> <ci> Pyruvate_s </ci> <cn> 0.01 </cn> </apply>
    </apply>
   </math>
   <message>
    <p xmlns="http://www.w3.org/1999/xhtml"> Error: Species concentration Pyruvate_s is out of the hard bounds. </p>
   </message>
  </constraint> 
  <constraint>
   <math xmlns="http://www.w3.org/1998/Math/MathML">
    <apply>
    <and/>
    <apply> <lt/> <cn> 0.0001 </cn> <ci> Pyruvate_s </ci> </apply>
    <apply> <lt/> <ci> Pyruvate_s </ci> <cn> 0.003 </cn> </apply>
    </apply>
   </math>
   <message>
    <p xmlns="http://www.w3.org/1999/xhtml"> Warning: Species concentration Pyruvate_s is out of the soft bounds. </p>
   </message>
  </constraint> 
  <constraint>
   <math xmlns="http://www.w3.org/1998/Math/MathML">
    <apply>
    <and/>
    <apply> <lt/> <cn> 1e-06 </cn> <ci> Pyruvate_m </ci> </apply>
    <apply> <lt/> <ci> Pyruvate_m </ci> <cn> 0.01 </cn> </apply>
    </apply>
   </math>
   <message>
    <p xmlns="http://www.w3.org/1999/xhtml"> Error: Species concentration Pyruvate_m is out of the hard bounds. </p>
   </message>
  </constraint> 
  <constraint>
   <math xmlns="http://www.w3.org/1998/Math/MathML">
    <apply>
    <and/>
    <apply> <lt/> <cn> 0.0001 </cn> <ci> Pyruvate_m </ci> </apply>
    <apply> <lt/> <ci> Pyruvate_m </ci> <cn> 0.003 </cn> </apply>
    </apply>
   </math>
   <message>
    <p xmlns="http://www.w3.org/1999/xhtml"> Warning: Species concentration Pyruvate_m is out of the soft bounds. </p>
   </message>
  </constraint> 
  <constraint>
   <math xmlns="http://www.w3.org/1998/Math/MathML">
    <apply>
    <and/>
    <apply> <lt/> <cn> 1e-06 </cn> <ci> Pyruvate_p </ci> </apply>
    <apply> <lt/> <ci> Pyruvate_p </ci> <cn> 0.01 </cn> </apply>
    </apply>
   </math>
   <message>
    <p xmlns="http://www.w3.org/1999/xhtml"> Error: Species concentration Pyruvate_p is out of the hard bounds. </p>
   </message>
  </constraint> 
  <constraint>
   <math xmlns="http://www.w3.org/1998/Math/MathML">
    <apply>
    <and/>
    <apply> <lt/> <cn> 0.0001 </cn> <ci> Pyruvate_p </ci> </apply>
    <apply> <lt/> <ci> Pyruvate_p </ci> <cn> 0.003 </cn> </apply>
    </apply>
   </math>
   <message>
    <p xmlns="http://www.w3.org/1999/xhtml"> Warning: Species concentration Pyruvate_p is out of the soft bounds. </p>
   </message>
  </constraint> 
  <constraint>
   <math xmlns="http://www.w3.org/1998/Math/MathML">
    <apply>
    <and/>
    <apply> <lt/> <cn> 1e-06 </cn> <ci> Acetyl-CoA_r </ci> </apply>
    <apply> <lt/> <ci> Acetyl-CoA_r </ci> <cn> 0.01 </cn> </apply>
    </apply>
   </math>
   <message>
    <p xmlns="http://www.w3.org/1999/xhtml"> Error: Species concentration Acetyl-CoA_r is out of the hard bounds. </p>
   </message>
  </constraint> 
  <constraint>
   <math xmlns="http://www.w3.org/1998/Math/MathML">
    <apply>
    <and/>
    <apply> <lt/> <cn> 1e-05 </cn> <ci> Acetyl-CoA_r </ci> </apply>
    <apply> <lt/> <ci> Acetyl-CoA_r </ci> <cn> 0.001 </cn> </apply>
    </apply>
   </math>
   <message>
    <p xmlns="http://www.w3.org/1999/xhtml"> Warning: Species concentration Acetyl-CoA_r is out of the soft bounds. </p>
   </message>
  </constraint> 
  <constraint>
   <math xmlns="http://www.w3.org/1998/Math/MathML">
    <apply>
    <and/>
    <apply> <lt/> <cn> 1e-06 </cn> <ci> Acetyl-CoA_c </ci> </apply>
    <apply> <lt/> <ci> Acetyl-CoA_c </ci> <cn> 0.01 </cn> </apply>
    </apply>
   </math>
   <message>
    <p xmlns="http://www.w3.org/1999/xhtml"> Error: Species concentration Acetyl-CoA_c is out of the hard bounds. </p>
   </message>
  </constraint> 
  <constraint>
   <math xmlns="http://www.w3.org/1998/Math/MathML">
    <apply>
    <and/>
    <apply> <lt/> <cn> 1e-05 </cn> <ci> Acetyl-CoA_c </ci> </apply>
    <apply> <lt/> <ci> Acetyl-CoA_c </ci> <cn> 0.001 </cn> </apply>
    </apply>
   </math>
   <message>
    <p xmlns="http://www.w3.org/1999/xhtml"> Warning: Species concentration Acetyl-CoA_c is out of the soft bounds. </p>
   </message>
  </constraint> 
  <constraint>
   <math xmlns="http://www.w3.org/1998/Math/MathML">
    <apply>
    <and/>
    <apply> <lt/> <cn> 1e-06 </cn> <ci> Acetyl-CoA_m </ci> </apply>
    <apply> <lt/> <ci> Acetyl-CoA_m </ci> <cn> 0.01 </cn> </apply>
    </apply>
   </math>
   <message>
    <p xmlns="http://www.w3.org/1999/xhtml"> Error: Species concentration Acetyl-CoA_m is out of the hard bounds. </p>
   </message>
  </constraint> 
  <constraint>
   <math xmlns="http://www.w3.org/1998/Math/MathML">
    <apply>
    <and/>
    <apply> <lt/> <cn> 1e-05 </cn> <ci> Acetyl-CoA_m </ci> </apply>
    <apply> <lt/> <ci> Acetyl-CoA_m </ci> <cn> 0.001 </cn> </apply>
    </apply>
   </math>
   <message>
    <p xmlns="http://www.w3.org/1999/xhtml"> Warning: Species concentration Acetyl-CoA_m is out of the soft bounds. </p>
   </message>
  </constraint> 
  <constraint>
   <math xmlns="http://www.w3.org/1998/Math/MathML">
    <apply>
    <and/>
    <apply> <lt/> <cn> 1e-06 </cn> <ci> Acetyl-CoA_p </ci> </apply>
    <apply> <lt/> <ci> Acetyl-CoA_p </ci> <cn> 0.01 </cn> </apply>
    </apply>
   </math>
   <message>
    <p xmlns="http://www.w3.org/1999/xhtml"> Error: Species concentration Acetyl-CoA_p is out of the hard bounds. </p>
   </message>
  </constraint> 
  <constraint>
   <math xmlns="http://www.w3.org/1998/Math/MathML">
    <apply>
    <and/>
    <apply> <lt/> <cn> 1e-05 </cn> <ci> Acetyl-CoA_p </ci> </apply>
    <apply> <lt/> <ci> Acetyl-CoA_p </ci> <cn> 0.001 </cn> </apply>
    </apply>
   </math>
   <message>
    <p xmlns="http://www.w3.org/1999/xhtml"> Warning: Species concentration Acetyl-CoA_p is out of the soft bounds. </p>
   </message>
  </constraint> 
  <constraint>
   <math xmlns="http://www.w3.org/1998/Math/MathML">
    <apply>
    <and/>
    <apply> <lt/> <cn> 1e-07 </cn> <ci> Glutamate_c </ci> </apply>
    <apply> <lt/> <ci> Glutamate_c </ci> <cn> 0.1 </cn> </apply>
    </apply>
   </math>
   <message>
    <p xmlns="http://www.w3.org/1999/xhtml"> Error: Species concentration Glutamate_c is out of the hard bounds. </p>
   </message>
  </constraint> 
  <constraint>
   <math xmlns="http://www.w3.org/1998/Math/MathML">
    <apply>
    <and/>
    <apply> <lt/> <cn> 0.005 </cn> <ci> Glutamate_c </ci> </apply>
    <apply> <lt/> <ci> Glutamate_c </ci> <cn> 0.025 </cn> </apply>
    </apply>
   </math>
   <message>
    <p xmlns="http://www.w3.org/1999/xhtml"> Warning: Species concentration Glutamate_c is out of the soft bounds. </p>
   </message>
  </constraint> 
  <constraint>
   <math xmlns="http://www.w3.org/1998/Math/MathML">
    <apply>
    <and/>
    <apply> <lt/> <cn> 1e-07 </cn> <ci> Glutamate_s </ci> </apply>
    <apply> <lt/> <ci> Glutamate_s </ci> <cn> 0.1 </cn> </apply>
    </apply>
   </math>
   <message>
    <p xmlns="http://www.w3.org/1999/xhtml"> Error: Species concentration Glutamate_s is out of the hard bounds. </p>
   </message>
  </constraint> 
  <constraint>
   <math xmlns="http://www.w3.org/1998/Math/MathML">
    <apply>
    <and/>
    <apply> <lt/> <cn> 0.005 </cn> <ci> Glutamate_s </ci> </apply>
    <apply> <lt/> <ci> Glutamate_s </ci> <cn> 0.025 </cn> </apply>
    </apply>
   </math>
   <message>
    <p xmlns="http://www.w3.org/1999/xhtml"> Warning: Species concentration Glutamate_s is out of the soft bounds. </p>
   </message>
  </constraint> 
  <constraint>
   <math xmlns="http://www.w3.org/1998/Math/MathML">
    <apply>
    <and/>
    <apply> <lt/> <cn> 1e-07 </cn> <ci> Glutamate_l </ci> </apply>
    <apply> <lt/> <ci> Glutamate_l </ci> <cn> 0.1 </cn> </apply>
    </apply>
   </math>
   <message>
    <p xmlns="http://www.w3.org/1999/xhtml"> Error: Species concentration Glutamate_l is out of the hard bounds. </p>
   </message>
  </constraint> 
  <constraint>
   <math xmlns="http://www.w3.org/1998/Math/MathML">
    <apply>
    <and/>
    <apply> <lt/> <cn> 0.005 </cn> <ci> Glutamate_l </ci> </apply>
    <apply> <lt/> <ci> Glutamate_l </ci> <cn> 0.025 </cn> </apply>
    </apply>
   </math>
   <message>
    <p xmlns="http://www.w3.org/1999/xhtml"> Warning: Species concentration Glutamate_l is out of the soft bounds. </p>
   </message>
  </constraint> 
  <constraint>
   <math xmlns="http://www.w3.org/1998/Math/MathML">
    <apply>
    <and/>
    <apply> <lt/> <cn> 1e-07 </cn> <ci> Glutamate_m </ci> </apply>
    <apply> <lt/> <ci> Glutamate_m </ci> <cn> 0.1 </cn> </apply>
    </apply>
   </math>
   <message>
    <p xmlns="http://www.w3.org/1999/xhtml"> Error: Species concentration Glutamate_m is out of the hard bounds. </p>
   </message>
  </constraint> 
  <constraint>
   <math xmlns="http://www.w3.org/1998/Math/MathML">
    <apply>
    <and/>
    <apply> <lt/> <cn> 0.005 </cn> <ci> Glutamate_m </ci> </apply>
    <apply> <lt/> <ci> Glutamate_m </ci> <cn> 0.025 </cn> </apply>
    </apply>
   </math>
   <message>
    <p xmlns="http://www.w3.org/1999/xhtml"> Warning: Species concentration Glutamate_m is out of the soft bounds. </p>
   </message>
  </constraint> 
  <constraint>
   <math xmlns="http://www.w3.org/1998/Math/MathML">
    <apply>
    <and/>
    <apply> <lt/> <cn> 0.0001 </cn> <ci> AKG_c </ci> </apply>
    <apply> <lt/> <ci> AKG_c </ci> <cn> 0.001 </cn> </apply>
    </apply>
   </math>
   <message>
    <p xmlns="http://www.w3.org/1999/xhtml"> Error: Species concentration AKG_c is out of the hard bounds. </p>
   </message>
  </constraint> 
  <constraint>
   <math xmlns="http://www.w3.org/1998/Math/MathML">
    <apply>
    <and/>
    <apply> <lt/> <cn> 0.0003 </cn> <ci> AKG_c </ci> </apply>
    <apply> <lt/> <ci> AKG_c </ci> <cn> 0.0008 </cn> </apply>
    </apply>
   </math>
   <message>
    <p xmlns="http://www.w3.org/1999/xhtml"> Warning: Species concentration AKG_c is out of the soft bounds. </p>
   </message>
  </constraint> 
  <constraint>
   <math xmlns="http://www.w3.org/1998/Math/MathML">
    <apply>
    <and/>
    <apply> <lt/> <cn> 0.0001 </cn> <ci> AKG_s </ci> </apply>
    <apply> <lt/> <ci> AKG_s </ci> <cn> 0.001 </cn> </apply>
    </apply>
   </math>
   <message>
    <p xmlns="http://www.w3.org/1999/xhtml"> Error: Species concentration AKG_s is out of the hard bounds. </p>
   </message>
  </constraint> 
  <constraint>
   <math xmlns="http://www.w3.org/1998/Math/MathML">
    <apply>
    <and/>
    <apply> <lt/> <cn> 0.0003 </cn> <ci> AKG_s </ci> </apply>
    <apply> <lt/> <ci> AKG_s </ci> <cn> 0.0008 </cn> </apply>
    </apply>
   </math>
   <message>
    <p xmlns="http://www.w3.org/1999/xhtml"> Warning: Species concentration AKG_s is out of the soft bounds. </p>
   </message>
  </constraint> 
  <constraint>
   <math xmlns="http://www.w3.org/1998/Math/MathML">
    <apply>
    <and/>
    <apply> <lt/> <cn> 0.0001 </cn> <ci> AKG_m </ci> </apply>
    <apply> <lt/> <ci> AKG_m </ci> <cn> 0.001 </cn> </apply>
    </apply>
   </math>
   <message>
    <p xmlns="http://www.w3.org/1999/xhtml"> Error: Species concentration AKG_m is out of the hard bounds. </p>
   </message>
  </constraint> 
  <constraint>
   <math xmlns="http://www.w3.org/1998/Math/MathML">
    <apply>
    <and/>
    <apply> <lt/> <cn> 0.0003 </cn> <ci> AKG_m </ci> </apply>
    <apply> <lt/> <ci> AKG_m </ci> <cn> 0.0008 </cn> </apply>
    </apply>
   </math>
   <message>
    <p xmlns="http://www.w3.org/1999/xhtml"> Warning: Species concentration AKG_m is out of the soft bounds. </p>
   </message>
  </constraint> 
  <constraint>
   <math xmlns="http://www.w3.org/1998/Math/MathML">
    <apply>
    <and/>
    <apply> <lt/> <cn> 0.0001 </cn> <ci> AKG_p </ci> </apply>
    <apply> <lt/> <ci> AKG_p </ci> <cn> 0.001 </cn> </apply>
    </apply>
   </math>
   <message>
    <p xmlns="http://www.w3.org/1999/xhtml"> Error: Species concentration AKG_p is out of the hard bounds. </p>
   </message>
  </constraint> 
  <constraint>
   <math xmlns="http://www.w3.org/1998/Math/MathML">
    <apply>
    <and/>
    <apply> <lt/> <cn> 0.0003 </cn> <ci> AKG_p </ci> </apply>
    <apply> <lt/> <ci> AKG_p </ci> <cn> 0.0008 </cn> </apply>
    </apply>
   </math>
   <message>
    <p xmlns="http://www.w3.org/1999/xhtml"> Warning: Species concentration AKG_p is out of the soft bounds. </p>
   </message>
  </constraint> 
  <constraint>
   <math xmlns="http://www.w3.org/1998/Math/MathML">
    <apply>
    <and/>
    <apply> <lt/> <cn> 1e-07 </cn> <ci> H2O2_c </ci> </apply>
    <apply> <lt/> <ci> H2O2_c </ci> <cn> 0.002 </cn> </apply>
    </apply>
   </math>
   <message>
    <p xmlns="http://www.w3.org/1999/xhtml"> Error: Species concentration H2O2_c is out of the hard bounds. </p>
   </message>
  </constraint> 
  <constraint>
   <math xmlns="http://www.w3.org/1998/Math/MathML">
    <apply>
    <and/>
    <apply> <lt/> <cn> 2e-05 </cn> <ci> H2O2_c </ci> </apply>
    <apply> <lt/> <ci> H2O2_c </ci> <cn> 0.0005 </cn> </apply>
    </apply>
   </math>
   <message>
    <p xmlns="http://www.w3.org/1999/xhtml"> Warning: Species concentration H2O2_c is out of the soft bounds. </p>
   </message>
  </constraint> 
  <constraint>
   <math xmlns="http://www.w3.org/1998/Math/MathML">
    <apply>
    <and/>
    <apply> <lt/> <cn> 1e-07 </cn> <ci> H2O2_s </ci> </apply>
    <apply> <lt/> <ci> H2O2_s </ci> <cn> 0.002 </cn> </apply>
    </apply>
   </math>
   <message>
    <p xmlns="http://www.w3.org/1999/xhtml"> Error: Species concentration H2O2_s is out of the hard bounds. </p>
   </message>
  </constraint> 
  <constraint>
   <math xmlns="http://www.w3.org/1998/Math/MathML">
    <apply>
    <and/>
    <apply> <lt/> <cn> 2e-05 </cn> <ci> H2O2_s </ci> </apply>
    <apply> <lt/> <ci> H2O2_s </ci> <cn> 0.0005 </cn> </apply>
    </apply>
   </math>
   <message>
    <p xmlns="http://www.w3.org/1999/xhtml"> Warning: Species concentration H2O2_s is out of the soft bounds. </p>
   </message>
  </constraint> 
  <constraint>
   <math xmlns="http://www.w3.org/1998/Math/MathML">
    <apply>
    <and/>
    <apply> <lt/> <cn> 1e-07 </cn> <ci> H2O2_m </ci> </apply>
    <apply> <lt/> <ci> H2O2_m </ci> <cn> 0.002 </cn> </apply>
    </apply>
   </math>
   <message>
    <p xmlns="http://www.w3.org/1999/xhtml"> Error: Species concentration H2O2_m is out of the hard bounds. </p>
   </message>
  </constraint> 
  <constraint>
   <math xmlns="http://www.w3.org/1998/Math/MathML">
    <apply>
    <and/>
    <apply> <lt/> <cn> 2e-05 </cn> <ci> H2O2_m </ci> </apply>
    <apply> <lt/> <ci> H2O2_m </ci> <cn> 0.0005 </cn> </apply>
    </apply>
   </math>
   <message>
    <p xmlns="http://www.w3.org/1999/xhtml"> Warning: Species concentration H2O2_m is out of the soft bounds. </p>
   </message>
  </constraint> 
  <constraint>
   <math xmlns="http://www.w3.org/1998/Math/MathML">
    <apply>
    <and/>
    <apply> <lt/> <cn> 1e-07 </cn> <ci> H2O2_p </ci> </apply>
    <apply> <lt/> <ci> H2O2_p </ci> <cn> 0.002 </cn> </apply>
    </apply>
   </math>
   <message>
    <p xmlns="http://www.w3.org/1999/xhtml"> Error: Species concentration H2O2_p is out of the hard bounds. </p>
   </message>
  </constraint> 
  <constraint>
   <math xmlns="http://www.w3.org/1998/Math/MathML">
    <apply>
    <and/>
    <apply> <lt/> <cn> 2e-05 </cn> <ci> H2O2_p </ci> </apply>
    <apply> <lt/> <ci> H2O2_p </ci> <cn> 0.0005 </cn> </apply>
    </apply>
   </math>
   <message>
    <p xmlns="http://www.w3.org/1999/xhtml"> Warning: Species concentration H2O2_p is out of the soft bounds. </p>
   </message>
  </constraint> 
  <constraint>
   <math xmlns="http://www.w3.org/1998/Math/MathML">
    <apply>
    <and/>
    <apply> <lt/> <cn> 1e-05 </cn> <ci> UDP-glucose_r </ci> </apply>
    <apply> <lt/> <ci> UDP-glucose_r </ci> <cn> 0.1 </cn> </apply>
    </apply>
   </math>
   <message>
    <p xmlns="http://www.w3.org/1999/xhtml"> Error: Species concentration UDP-glucose_r is out of the hard bounds. </p>
   </message>
  </constraint> 
  <constraint>
   <math xmlns="http://www.w3.org/1998/Math/MathML">
    <apply>
    <and/>
    <apply> <lt/> <cn> 0.0001 </cn> <ci> UDP-glucose_r </ci> </apply>
    <apply> <lt/> <ci> UDP-glucose_r </ci> <cn> 0.005 </cn> </apply>
    </apply>
   </math>
   <message>
    <p xmlns="http://www.w3.org/1999/xhtml"> Warning: Species concentration UDP-glucose_r is out of the soft bounds. </p>
   </message>
  </constraint> 
  <constraint>
   <math xmlns="http://www.w3.org/1998/Math/MathML">
    <apply>
    <and/>
    <apply> <lt/> <cn> 1e-05 </cn> <ci> UDP-glucose_c </ci> </apply>
    <apply> <lt/> <ci> UDP-glucose_c </ci> <cn> 0.1 </cn> </apply>
    </apply>
   </math>
   <message>
    <p xmlns="http://www.w3.org/1999/xhtml"> Error: Species concentration UDP-glucose_c is out of the hard bounds. </p>
   </message>
  </constraint> 
  <constraint>
   <math xmlns="http://www.w3.org/1998/Math/MathML">
    <apply>
    <and/>
    <apply> <lt/> <cn> 0.0001 </cn> <ci> UDP-glucose_c </ci> </apply>
    <apply> <lt/> <ci> UDP-glucose_c </ci> <cn> 0.005 </cn> </apply>
    </apply>
   </math>
   <message>
    <p xmlns="http://www.w3.org/1999/xhtml"> Warning: Species concentration UDP-glucose_c is out of the soft bounds. </p>
   </message>
  </constraint> 
  <constraint>
   <math xmlns="http://www.w3.org/1998/Math/MathML">
    <apply>
    <and/>
    <apply> <lt/> <cn> 1e-05 </cn> <ci> UDP-glucose_s </ci> </apply>
    <apply> <lt/> <ci> UDP-glucose_s </ci> <cn> 0.1 </cn> </apply>
    </apply>
   </math>
   <message>
    <p xmlns="http://www.w3.org/1999/xhtml"> Error: Species concentration UDP-glucose_s is out of the hard bounds. </p>
   </message>
  </constraint> 
  <constraint>
   <math xmlns="http://www.w3.org/1998/Math/MathML">
    <apply>
    <and/>
    <apply> <lt/> <cn> 0.0001 </cn> <ci> UDP-glucose_s </ci> </apply>
    <apply> <lt/> <ci> UDP-glucose_s </ci> <cn> 0.005 </cn> </apply>
    </apply>
   </math>
   <message>
    <p xmlns="http://www.w3.org/1999/xhtml"> Warning: Species concentration UDP-glucose_s is out of the soft bounds. </p>
   </message>
  </constraint> 
  <constraint>
   <math xmlns="http://www.w3.org/1998/Math/MathML">
    <apply>
    <and/>
    <apply> <lt/> <cn> 1e-07 </cn> <ci> Glucose_r </ci> </apply>
    <apply> <lt/> <ci> Glucose_r </ci> <cn> 0.002 </cn> </apply>
    </apply>
   </math>
   <message>
    <p xmlns="http://www.w3.org/1999/xhtml"> Error: Species concentration Glucose_r is out of the hard bounds. </p>
   </message>
  </constraint> 
  <constraint>
   <math xmlns="http://www.w3.org/1998/Math/MathML">
    <apply>
    <and/>
    <apply> <lt/> <cn> 2e-05 </cn> <ci> Glucose_r </ci> </apply>
    <apply> <lt/> <ci> Glucose_r </ci> <cn> 0.0005 </cn> </apply>
    </apply>
   </math>
   <message>
    <p xmlns="http://www.w3.org/1999/xhtml"> Warning: Species concentration Glucose_r is out of the soft bounds. </p>
   </message>
  </constraint> 
  <constraint>
   <math xmlns="http://www.w3.org/1998/Math/MathML">
    <apply>
    <and/>
    <apply> <lt/> <cn> 1e-07 </cn> <ci> Glucose_c </ci> </apply>
    <apply> <lt/> <ci> Glucose_c </ci> <cn> 0.002 </cn> </apply>
    </apply>
   </math>
   <message>
    <p xmlns="http://www.w3.org/1999/xhtml"> Error: Species concentration Glucose_c is out of the hard bounds. </p>
   </message>
  </constraint> 
  <constraint>
   <math xmlns="http://www.w3.org/1998/Math/MathML">
    <apply>
    <and/>
    <apply> <lt/> <cn> 2e-05 </cn> <ci> Glucose_c </ci> </apply>
    <apply> <lt/> <ci> Glucose_c </ci> <cn> 0.0005 </cn> </apply>
    </apply>
   </math>
   <message>
    <p xmlns="http://www.w3.org/1999/xhtml"> Warning: Species concentration Glucose_c is out of the soft bounds. </p>
   </message>
  </constraint> 
  <constraint>
   <math xmlns="http://www.w3.org/1998/Math/MathML">
    <apply>
    <and/>
    <apply> <lt/> <cn> 1e-05 </cn> <ci> Glucose_s </ci> </apply>
    <apply> <lt/> <ci> Glucose_s </ci> <cn> 0.02 </cn> </apply>
    </apply>
   </math>
   <message>
    <p xmlns="http://www.w3.org/1999/xhtml"> Error: Species concentration Glucose_s is out of the hard bounds. </p>
   </message>
  </constraint> 
  <constraint>
   <math xmlns="http://www.w3.org/1998/Math/MathML">
    <apply>
    <and/>
    <apply> <lt/> <cn> 0.02 </cn> <ci> Glucose_s </ci> </apply>
    <apply> <lt/> <ci> Glucose_s </ci> <cn> 0.02 </cn> </apply>
    </apply>
   </math>
   <message>
    <p xmlns="http://www.w3.org/1999/xhtml"> Warning: Species concentration Glucose_s is out of the soft bounds. </p>
   </message>
  </constraint> 
  <constraint>
   <math xmlns="http://www.w3.org/1998/Math/MathML">
    <apply>
    <and/>
    <apply> <lt/> <cn> 1e-07 </cn> <ci> Heme_c </ci> </apply>
    <apply> <lt/> <ci> Heme_c </ci> <cn> 0.002 </cn> </apply>
    </apply>
   </math>
   <message>
    <p xmlns="http://www.w3.org/1999/xhtml"> Error: Species concentration Heme_c is out of the hard bounds. </p>
   </message>
  </constraint> 
  <constraint>
   <math xmlns="http://www.w3.org/1998/Math/MathML">
    <apply>
    <and/>
    <apply> <lt/> <cn> 2e-05 </cn> <ci> Heme_c </ci> </apply>
    <apply> <lt/> <ci> Heme_c </ci> <cn> 0.0005 </cn> </apply>
    </apply>
   </math>
   <message>
    <p xmlns="http://www.w3.org/1999/xhtml"> Warning: Species concentration Heme_c is out of the soft bounds. </p>
   </message>
  </constraint> 
  <constraint>
   <math xmlns="http://www.w3.org/1998/Math/MathML">
    <apply>
    <and/>
    <apply> <lt/> <cn> 1e-07 </cn> <ci> Heme_m </ci> </apply>
    <apply> <lt/> <ci> Heme_m </ci> <cn> 0.002 </cn> </apply>
    </apply>
   </math>
   <message>
    <p xmlns="http://www.w3.org/1999/xhtml"> Error: Species concentration Heme_m is out of the hard bounds. </p>
   </message>
  </constraint> 
  <constraint>
   <math xmlns="http://www.w3.org/1998/Math/MathML">
    <apply>
    <and/>
    <apply> <lt/> <cn> 2e-05 </cn> <ci> Heme_m </ci> </apply>
    <apply> <lt/> <ci> Heme_m </ci> <cn> 0.0005 </cn> </apply>
    </apply>
   </math>
   <message>
    <p xmlns="http://www.w3.org/1999/xhtml"> Warning: Species concentration Heme_m is out of the soft bounds. </p>
   </message>
  </constraint> 
  <constraint>
   <math xmlns="http://www.w3.org/1998/Math/MathML">
    <apply>
    <and/>
    <apply> <lt/> <cn> 1e-07 </cn> <ci> Acetate_c </ci> </apply>
    <apply> <lt/> <ci> Acetate_c </ci> <cn> 0.002 </cn> </apply>
    </apply>
   </math>
   <message>
    <p xmlns="http://www.w3.org/1999/xhtml"> Error: Species concentration Acetate_c is out of the hard bounds. </p>
   </message>
  </constraint> 
  <constraint>
   <math xmlns="http://www.w3.org/1998/Math/MathML">
    <apply>
    <and/>
    <apply> <lt/> <cn> 2e-05 </cn> <ci> Acetate_c </ci> </apply>
    <apply> <lt/> <ci> Acetate_c </ci> <cn> 0.0005 </cn> </apply>
    </apply>
   </math>
   <message>
    <p xmlns="http://www.w3.org/1999/xhtml"> Warning: Species concentration Acetate_c is out of the soft bounds. </p>
   </message>
  </constraint> 
  <constraint>
   <math xmlns="http://www.w3.org/1998/Math/MathML">
    <apply>
    <and/>
    <apply> <lt/> <cn> 1e-07 </cn> <ci> Acetate_s </ci> </apply>
    <apply> <lt/> <ci> Acetate_s </ci> <cn> 0.002 </cn> </apply>
    </apply>
   </math>
   <message>
    <p xmlns="http://www.w3.org/1999/xhtml"> Error: Species concentration Acetate_s is out of the hard bounds. </p>
   </message>
  </constraint> 
  <constraint>
   <math xmlns="http://www.w3.org/1998/Math/MathML">
    <apply>
    <and/>
    <apply> <lt/> <cn> 2e-05 </cn> <ci> Acetate_s </ci> </apply>
    <apply> <lt/> <ci> Acetate_s </ci> <cn> 0.0005 </cn> </apply>
    </apply>
   </math>
   <message>
    <p xmlns="http://www.w3.org/1999/xhtml"> Warning: Species concentration Acetate_s is out of the soft bounds. </p>
   </message>
  </constraint> 
  <constraint>
   <math xmlns="http://www.w3.org/1998/Math/MathML">
    <apply>
    <and/>
    <apply> <lt/> <cn> 1e-07 </cn> <ci> Acetate_m </ci> </apply>
    <apply> <lt/> <ci> Acetate_m </ci> <cn> 0.002 </cn> </apply>
    </apply>
   </math>
   <message>
    <p xmlns="http://www.w3.org/1999/xhtml"> Error: Species concentration Acetate_m is out of the hard bounds. </p>
   </message>
  </constraint> 
  <constraint>
   <math xmlns="http://www.w3.org/1998/Math/MathML">
    <apply>
    <and/>
    <apply> <lt/> <cn> 2e-05 </cn> <ci> Acetate_m </ci> </apply>
    <apply> <lt/> <ci> Acetate_m </ci> <cn> 0.0005 </cn> </apply>
    </apply>
   </math>
   <message>
    <p xmlns="http://www.w3.org/1999/xhtml"> Warning: Species concentration Acetate_m is out of the soft bounds. </p>
   </message>
  </constraint> 
  <constraint>
   <math xmlns="http://www.w3.org/1998/Math/MathML">
    <apply>
    <and/>
    <apply> <lt/> <cn> 0.000092 </cn> <ci> GDP_c </ci> </apply>
    <apply> <lt/> <ci> GDP_c </ci> <cn> 0.000172 </cn> </apply>
    </apply>
   </math>
   <message>
    <p xmlns="http://www.w3.org/1999/xhtml"> Error: Species concentration GDP_c is out of the hard bounds. </p>
   </message>
  </constraint> 
  <constraint>
   <math xmlns="http://www.w3.org/1998/Math/MathML">
    <apply>
    <and/>
    <apply> <lt/> <cn> 0.000112 </cn> <ci> GDP_c </ci> </apply>
    <apply> <lt/> <ci> GDP_c </ci> <cn> 0.000152 </cn> </apply>
    </apply>
   </math>
   <message>
    <p xmlns="http://www.w3.org/1999/xhtml"> Warning: Species concentration GDP_c is out of the soft bounds. </p>
   </message>
  </constraint> 
  <constraint>
   <math xmlns="http://www.w3.org/1998/Math/MathML">
    <apply>
    <and/>
    <apply> <lt/> <cn> 0.000092 </cn> <ci> GDP_s </ci> </apply>
    <apply> <lt/> <ci> GDP_s </ci> <cn> 0.000172 </cn> </apply>
    </apply>
   </math>
   <message>
    <p xmlns="http://www.w3.org/1999/xhtml"> Error: Species concentration GDP_s is out of the hard bounds. </p>
   </message>
  </constraint> 
  <constraint>
   <math xmlns="http://www.w3.org/1998/Math/MathML">
    <apply>
    <and/>
    <apply> <lt/> <cn> 0.000112 </cn> <ci> GDP_s </ci> </apply>
    <apply> <lt/> <ci> GDP_s </ci> <cn> 0.000152 </cn> </apply>
    </apply>
   </math>
   <message>
    <p xmlns="http://www.w3.org/1999/xhtml"> Warning: Species concentration GDP_s is out of the soft bounds. </p>
   </message>
  </constraint> 
  <constraint>
   <math xmlns="http://www.w3.org/1998/Math/MathML">
    <apply>
    <and/>
    <apply> <lt/> <cn> 0.000092 </cn> <ci> GDP_m </ci> </apply>
    <apply> <lt/> <ci> GDP_m </ci> <cn> 0.000172 </cn> </apply>
    </apply>
   </math>
   <message>
    <p xmlns="http://www.w3.org/1999/xhtml"> Error: Species concentration GDP_m is out of the hard bounds. </p>
   </message>
  </constraint> 
  <constraint>
   <math xmlns="http://www.w3.org/1998/Math/MathML">
    <apply>
    <and/>
    <apply> <lt/> <cn> 0.000112 </cn> <ci> GDP_m </ci> </apply>
    <apply> <lt/> <ci> GDP_m </ci> <cn> 0.000152 </cn> </apply>
    </apply>
   </math>
   <message>
    <p xmlns="http://www.w3.org/1999/xhtml"> Warning: Species concentration GDP_m is out of the soft bounds. </p>
   </message>
  </constraint> 
  <constraint>
   <math xmlns="http://www.w3.org/1998/Math/MathML">
    <apply>
    <and/>
    <apply> <lt/> <cn> 1e-07 </cn> <ci> OAA_c </ci> </apply>
    <apply> <lt/> <ci> OAA_c </ci> <cn> 0.001 </cn> </apply>
    </apply>
   </math>
   <message>
    <p xmlns="http://www.w3.org/1999/xhtml"> Error: Species concentration OAA_c is out of the hard bounds. </p>
   </message>
  </constraint> 
  <constraint>
   <math xmlns="http://www.w3.org/1998/Math/MathML">
    <apply>
    <and/>
    <apply> <lt/> <cn> 1e-06 </cn> <ci> OAA_c </ci> </apply>
    <apply> <lt/> <ci> OAA_c </ci> <cn> 0.0001 </cn> </apply>
    </apply>
   </math>
   <message>
    <p xmlns="http://www.w3.org/1999/xhtml"> Warning: Species concentration OAA_c is out of the soft bounds. </p>
   </message>
  </constraint> 
  <constraint>
   <math xmlns="http://www.w3.org/1998/Math/MathML">
    <apply>
    <and/>
    <apply> <lt/> <cn> 1e-07 </cn> <ci> OAA_m </ci> </apply>
[truncated: 4,309,099 more chars]
